# Supplementary material for: Systematic identification of rare disease patients in electronic health records enables evaluation of clinical outcomes
Source: Sci Rep. 2026 Apr 18;16:18987. doi: 10.1038/s41598-026-43020-x (PMC13276054; doi:10.1038/s41598-026-43020-x)
Supplement: Supplementary file 1 — Supplementary Information 1. [file 41598_2026_43020_MOESM1_ESM.xlsx]

## Sheet: Suppl_table_S1
Supplementary Table 1: Comparison of RD-specific codes resulting from all tried approaches (Supplementary Figure 1) against a list of manually curated codes.
The total number of diseases evaluated in the manually curated list is 1715 and this is designated as N1 in the following table.
	# SNOMED-CT Output (N)	# Diseases Evaluated by manually curated list and each approach (N2)	Mapping Rate of Disease in manually curated list (N1/N2)	# Diseases curated as non-rare in manually curated list	True Positive Rate (# designated as RD in manually curated list and each approach / N2)	False Positive Rate (# designated as RD in each approach but not in manually curated list / N2)
Approach 1	5602	731	42.6	7	99	1
Approach 2	11923	1198	69.9	83	93.1	6.9
Approach 3	16676	1539	89.7	178	88.4	11.6
Final Approach	12081	1540	89.8	178	88.4	11.6

## Sheet: Suppl_table_S2
Supplementary Table 2: List of all SNOMED-CT codes (N=12,081) , including the descendent concepts, and associated Orphanet linearization class.
Rare Disease Name	SNOMED-CT codes	Linearization Class
Adenosine deaminase 2 deficiency	987840791000119102	Rare immune disease
Right limbal stem cell deficiency	889967811000119101	Rare ophthalmic disorder
Bilateral granulomatous mastitis of breasts	881637171000119102	Rare gynecologic or obstetric disease
Infection caused by Babesia duncani	877043181000119101	Rare infectious disease
Left limbal stem cell deficiency	796522451000119103	Rare ophthalmic disorder
Malignant carcinoid tumor of right lung	793197981000119106	Rare neoplastic disease
Bilateral superior semicircular canal dehiscence syndrome	753248161000119109	Rare otorhinolaryngologic disease
Bilateral limbal stem cell deficiency	746913791000119104	Rare ophthalmic disorder
Infection of transplanted cornea of left eye	712072191000119105	Rare transplantation disease
Acute respiratory distress syndrome due to COVID-19	674814021000119106	Rare respiratory disease
Granulomatous mastitis of right breast	638862541000119108	Rare gynecologic or obstetric disease
Disorder due to and following transplant of cornea of right eye	564989741000119102	Rare transplantation disease
Bilateral macular dystrophy of substantia propria of cornea of eyes	561258721000119104	Rare ophthalmic disorder
Usher syndrome type 1F	514793471000119104	Rare developmental defect during embryogenesis, Rare ophthalmic disorder
Disorder due to and following transplant of cornea of left eye	483082881000119106	Rare transplantation disease
Radioulnar synostosis of left forearm following traumatic injury	459619971000119103	Rare developmental defect during embryogenesis
Granulomatous mastitis of left breast	414464311000119100	Rare gynecologic or obstetric disease
Acute respiratory distress syndrome due to dabbing	370658281000119103	Rare respiratory disease
Acute respiratory distress syndrome due to vaping	352269591000119107	Rare respiratory disease
Superior semicircular canal dehiscence syndrome of left ear	350456001000119102	Rare otorhinolaryngologic disease
Acute ischemia of colon due to thrombosis of mesenteric vein	344015141000119100	Rare gastroenterologic disease
Acute ischemia of small intestine due to thrombosis of mesenteric vein	289566561000119108	Rare gastroenterologic disease
Bilateral radioulnar synostosis following traumatic injury	226707431000119102	Rare developmental defect during embryogenesis
Radioulnar synostosis of right forearm following traumatic injury	168648641000119107	Rare developmental defect during embryogenesis
Infection of transplanted cornea of right eye	156077081000119105	Rare transplantation disease
Malignant carcinoid tumor of left lung	145298771000119104	Rare neoplastic disease
Superior semicircular canal dehiscence syndrome of right ear	102344001000119102	Rare otorhinolaryngologic disease
Bilateral hemifacial spasm	16907601000119106	Rare neurologic disease
Atypical meningioma of cerebral meninges	16903531000119107	Rare neoplastic disease
Erythema multiforme major	16898231000119107	Rare skin disease
Primary chondrosarcoma of sternum	16845381000119100	Rare neoplastic disease
Primary glioblastoma multiforme of brainstem	16845341000119105	Rare neoplastic disease
Primary glioblastoma multiforme of cerebellum	16845301000119108	Rare neoplastic disease
Primary malignant gastrointestinal stromal neoplasm of pancreas	16823941000119108	Rare neoplastic disease
Primary basal cell carcinoma of skin of labium majus	16774671000119108	Rare neoplastic disease
Postpartum hemolysis-elevated liver enzymes-low platelet count syndrome	16740451000119109	Rare gynecologic or obstetric disease, Rare hematologic disease
Kaposi sarcoma of toe	16699241000119100	Rare neoplastic disease
Bilateral neuralgia of pudendal nerves	16638321000119100	Rare neurologic disease
Primary malignant gastrointestinal stromal neoplasm of rectum	16636101000119105	Rare neoplastic disease
Primary malignant gastrointestinal stromal neoplasm of colon	16636051000119105	Rare neoplastic disease
Acoustic neuroma of left vestibular nerve	16594881000119101	Rare neoplastic disease
Acoustic neuroma of right vestibular nerve	16594841000119106	Rare neoplastic disease
Aneurysmal bone cyst of right ankle	16583041000119102	Rare bone disease
Aneurysmal bone cyst of left ankle	16583001000119104	Rare bone disease
Spontaneous intracranial hypotension	16476681000119105	Rare neurologic disease
Zika virus infection during pregnancy	16468121000119106	Rare infectious disease
Melorheostosis of left foot	16467301000119103	Rare bone disease
Melorheostosis of left lower leg	16467261000119106	Rare bone disease
Melorheostosis of spine	16466821000119102	Rare bone disease
Melorheostosis of right foot	16466741000119102	Rare bone disease
Melorheostosis of right lower leg	16466581000119101	Rare bone disease
Myasthenia gravis in remission	16415791000119104	Rare neurologic disease
Disorder due to and following transplantation of stem cell	16370261000119105	Rare transplantation disease
Myopic macular degeneration of left eye	16320871000119102	Rare ophthalmic disorder
Myopic macular degeneration of right eye	16320831000119100	Rare ophthalmic disorder
Myopic macular degeneration of bilateral eyes	16320791000119106	Rare ophthalmic disorder
Primary squamous cell carcinoma of skin of lip	16218761000119102	Rare neoplastic disease
Reflex sympathetic dystrophy of bilateral upper limbs	16206661000119108	Rare neurologic disease
Bilateral thoracic outlet syndrome	16206221000119100	Rare surgical thoracic disease
Bilateral neurogenic thoracic outlet syndrome of brachial plexus	16206181000119108	Rare surgical thoracic disease
Chronic autoimmune hepatitis	16098491000119109	Rare hepatic disease
Primary angiosarcoma of skin of lip	16091411000119109	Rare neoplastic disease
Primary angiosarcoma of skin of temporal region	16091371000119108	Rare neoplastic disease
Primary angiosarcoma of skin of nose	16091251000119109	Rare neoplastic disease
Angiosarcoma of skin of cheek	16091171000119106	Rare neoplastic disease
Primary angiosarcoma of skin of forehead	16091131000119108	Rare neoplastic disease
Congenital absence of left hand	16090091000119100	Rare developmental defect during embryogenesis
Neonatal tuberculosis	16060551000119103
Transplant failure of cornea of left eye	16058871000119104	Rare transplantation disease
Transplant rejection of cornea of right eye	16058831000119102	Rare transplantation disease
Bilateral corneal transplant rejection	16058791000119108	Rare transplantation disease
Bilateral transplant failure of corneas	16058751000119103	Rare transplantation disease
Transplant failure of cornea of right eye	16058711000119104	Rare transplantation disease
Transplant rejection of cornea of left eye	16058671000119103	Rare transplantation disease
Neuralgia of right glossopharyngeal nerve	16057391000119108	Rare neurologic disease
Neuralgia of left glossopharyngeal nerve	16057351000119103	Rare neurologic disease
Disorder of cardiovascular system co-occurrent and due to Marfan syndrome	16055631000119106	Rare systemic or rheumatologic disease
Disorder of skeletal system co-occurrent and due to Marfan syndrome	16052791000119105	Rare systemic or rheumatologic disease
Tuberculosis of left knee joint	16016311000119107
Tuberculosis of bilateral knee joints	16016271000119107
Tuberculosis of right knee joint	16016231000119109
Bilateral neuralgic amyotrophy	16005311000119104	Rare neurologic disease
Brachial neuritis of bilateral upper limbs	16005271000119104	Rare neurologic disease
Right Parsonage Turner syndrome	16005231000119102	Rare neurologic disease
Left Parsonage Turner syndrome	16005191000119106	Rare neurologic disease
Clonic hemifacial spasm of left facial muscle	16001951000119102	Rare neurologic disease
Clonic hemifacial spasm of right facial muscle	16001911000119103	Rare neurologic disease
Central serous choroidopathy of left eye	15997671000119100	Rare ophthalmic disorder
Central serous choroidopathy of bilateral eyes	15997631000119103	Rare ophthalmic disorder
Central serous choroidopathy of right eye	15997591000119103	Rare ophthalmic disorder
Glaucoma caused by Onchocerca volvulus	15996831000119101	Rare infectious disease
Disorder of eye co-occurrent and due to Marfan syndrome	15993551000119100	Rare systemic or rheumatologic disease
Episcleritis of right eye caused by Mycobacterium tuberculosis	15992831000119102
Bilateral episcleritis of eyes caused by Mycobacterium tuberculosis	15992791000119108
Episcleritis of left eye caused by Mycobacterium tuberculosis	15992751000119103
Bilateral neuroretinitis of eyes	15992711000119104	Rare ophthalmic disorder
Neuroretinitis of left eye	15992671000119103	Rare ophthalmic disorder
Neuroretinitis of right eye	15992631000119101	Rare ophthalmic disorder
Interstitial keratitis of left eye caused by herpes simplex virus	15992591000119101	Rare ophthalmic disorder
Bilateral interstitial keratitis caused by herpes simplex virus	15992551000119106	Rare ophthalmic disorder
Interstitial keratitis of right eye caused by herpes simplex virus	15992511000119105	Rare ophthalmic disorder
Iridocyclitis of right eye caused by Mycobacterium tuberculosis	15991631000119106
Iridocyclitis of left eye caused by Mycobacterium tuberculosis	15991591000119106
Right chorioretinitis caused by Mycobacterium tuberculosis	15991511000119102
Left chorioretinitis caused by Mycobacterium tuberculosis	15991471000119106
Bilateral choroideremia of eyes	15989831000119105	Rare ophthalmic disorder
Conjunctivitis of left eye caused by Mycobacterium tuberculosis	15988511000119107
Conjunctivitis of right eye caused by Mycobacterium tuberculosis	15988471000119103
Bilateral conjunctivitis of eyes caused by Mycobacterium tuberculosis	15988431000119101
Congenital coloboma of right eyelid	15988071000119107	Rare developmental defect during embryogenesis
Congenital coloboma of left eyelid	15988031000119109	Rare developmental defect during embryogenesis
Congenital coloboma of left lens	15987911000119102	Rare developmental defect during embryogenesis
Congenital coloboma of right lens	15987871000119100	Rare developmental defect during embryogenesis
Bilateral congenital aniridia of eyes	15987031000119108	Rare developmental defect during embryogenesis
Congenital aniridia of left eye	15986991000119108	Rare developmental defect during embryogenesis
Congenital aniridia of right eye	15986951000119103	Rare developmental defect during embryogenesis
Persistent hyperplastic primary vitreous of right eye	15986871000119102	Rare ophthalmic disorder
Persistent hyperplastic primary vitreous of left eye	15986831000119100	Rare ophthalmic disorder
Congenital coloboma of left optic disc	15986191000119105	Rare developmental defect during embryogenesis
Congenital coloboma of right optic disc	15986151000119100	Rare developmental defect during embryogenesis
Bilateral congenital coloboma of optic discs	15986111000119101	Rare developmental defect during embryogenesis
Bilateral tuberculosis of ears	15984271000119108
Tuberculosis of left ear	15984231000119105
Tuberculosis of right ear	15984191000119101
Non-traumatic anterior cord syndrome	15978511000119100	Rare neurologic disease
Bilateral malignant melanoma of conjunctivas	15977711000119107	Rare neoplastic disease
Neurogenic thoracic outlet syndrome of right brachial plexus	15968701000119102	Rare surgical thoracic disease
Neurogenic thoracic outlet syndrome of left brachial plexus	15968581000119104	Rare surgical thoracic disease
Arterial thoracic outlet syndrome of right subclavian artery	15966981000119108	Rare surgical thoracic disease
Arterial thoracic outlet syndrome of left subclavian artery	15966941000119103	Rare surgical thoracic disease
Left venous thoracic outlet syndrome	15966901000119100	Rare surgical thoracic disease
Right venous thoracic outlet syndrome	15966861000119106	Rare surgical thoracic disease
Dilatation of aortic root due to Marfan's syndrome	15960021000119107	Rare systemic or rheumatologic disease
Bilateral Kaposi sarcoma of lungs	15957261000119102	Rare neoplastic disease
Primary small cell carcinoma of left lung	15955941000119102	Rare neoplastic disease
Primary small cell carcinoma of right lung	15955901000119104	Rare neoplastic disease
Bilateral phyllodes neoplasm of breasts	15952821000119105	Rare neoplastic disease
Congenital distichiasis of right eyelid	15937341000119108	Rare developmental defect during embryogenesis
Congenital distichiasis of left eyelid	15937301000119106	Rare developmental defect during embryogenesis
Benign neoplasm of left fallopian tube	15933101000119101	Rare neoplastic disease
Benign neoplasm of right fallopian tube	15933061000119104	Rare neoplastic disease
Bilateral Duane's syndrome of eyes	15863931000119108	Rare ophthalmic disorder
Neovascular glaucoma of left eye	15736641000119105	Rare ophthalmic disorder
Neovascular glaucoma of right eye	15736601000119108	Rare ophthalmic disorder
Neovascular glaucoma of bilateral eyes	15736561000119108	Rare ophthalmic disorder
Bilateral osteochondritis dissecans of knees	15717521000119106	Rare bone disease
Bilateral osteochondritis dissecans of elbows	15717441000119101	Rare bone disease
Bilateral osteochondritis dissecans of ankles	15717401000119103	Rare bone disease
Bilateral osteochondritis dissecans of feet	15717361000119107	Rare bone disease
Retinitis pigmentosa of bilateral eyes	15699281000119107	Rare ophthalmic disorder
Retinitis pigmentosa of right eye	15699241000119102	Rare ophthalmic disorder
Retinitis pigmentosa of left eye	15699201000119104	Rare ophthalmic disorder
Keratitis of left eye caused by fungus	15693761000119106	Rare ophthalmic disorder
Keratitis of right eye caused by fungus	15693721000119101	Rare ophthalmic disorder
Keratitis of right eye caused by Acanthamoeba	15693281000119105	Rare infectious disease
Keratitis of left eye caused by Acanthamoeba	15693241000119100	Rare infectious disease
Bilateral keratitis of eyes caused by Acanthamoeba	15693201000119102	Rare infectious disease
Bilateral disciform keratitis of eyes caused by Human herpes simplex virus	15692681000119101	Rare ophthalmic disorder
Disciform keratitis of left eye caused by herpes simplex virus	15692641000119106	Rare ophthalmic disorder
Disciform keratitis of right eye caused by herpes simplex virus	15692601000119109	Rare ophthalmic disorder
Corneal epitheliopathy of left eye due to herpes zoster	15685121000119100	Rare ophthalmic disorder
Corneal epitheliopathy of right eye due to herpes zoster	15685081000119102	Rare ophthalmic disorder
Endophthalmitis of left eye	15681721000119101	Rare ophthalmic disorder
Bilateral endophthalmitis of eyes	15681681000119107	Rare ophthalmic disorder
Endophthalmitis of right eye	15681561000119104	Rare ophthalmic disorder
Iridocyclitis of left eye due to herpes zoster	15678801000119102	Rare ophthalmic disorder
Iridocyclitis of right eye due to herpes zoster	15678761000119105	Rare ophthalmic disorder
Chronic endophthalmitis of right eye	15678481000119108	Rare ophthalmic disorder
Chronic endophthalmitis of left eye	15678441000119103	Rare ophthalmic disorder
Macrodactyly of left finger	15672241000119102	Rare developmental defect during embryogenesis
Macrodactyly of right finger	15672201000119104	Rare developmental defect during embryogenesis
Macrodactyly of toe of left foot	15671721000119108	Rare developmental defect during embryogenesis
Macrodactyly of toe of right foot	15671681000119102	Rare developmental defect during embryogenesis
Congenital genu recurvatum of left knee	15671041000119100	Rare developmental defect during embryogenesis
Congenital elevation of right scapula	15670241000119101	Rare developmental defect during embryogenesis
Bilateral congenital elevation of scapulae	15670201000119103	Rare developmental defect during embryogenesis
Congenital elevation of left scapula	15670161000119108	Rare developmental defect during embryogenesis
Radioulnar synostosis of right arm	15667121000119105	Rare developmental defect during embryogenesis
Radioulnar synostosis of left arm	15667081000119108	Rare developmental defect during embryogenesis
Bilateral radioulnar synostosis of upper limbs	15667041000119103	Rare developmental defect during embryogenesis
Left congenital capsular cataract	15665881000119107	Rare ophthalmic disorder
Right congenital capsular cataract	15665841000119102	Rare ophthalmic disorder
Bilateral congenital capsular cataracts	15665801000119104	Rare ophthalmic disorder
Congenital coloboma of bilateral irides	15665721000119102	Rare developmental defect during embryogenesis
Congenital chorioretinal coloboma of bilateral eyes	15665401000119102	Rare developmental defect during embryogenesis
Congenital chorioretinal coloboma of left eye	15665361000119106	Rare developmental defect during embryogenesis
Congenital chorioretinal coloboma of right eye	15665321000119101	Rare developmental defect during embryogenesis
Epiblepharon of left eye	15665161000119108	Rare ophthalmic disorder
Epiblepharon of right eye	15665121000119103	Rare ophthalmic disorder
Pigmented villonodular synovitis of right foot	15664881000119106	Rare systemic or rheumatologic disease
Aneurysm of extracranial portion of left internal carotid artery	15648321000119103	Rare developmental defect during embryogenesis
Aneurysm of extracranial portion of right internal carotid artery	15648281000119108	Rare developmental defect during embryogenesis
Bilateral fibromatosis of plantar fascia of feet	15632131000119104	Rare skin disease
Fibromatosis of plantar fascia of left foot	15632091000119101	Rare skin disease
Fibromatosis of plantar fascia of right foot	15632051000119106	Rare skin disease
Neuritis of left optic nerve	15631051000119101	Rare ophthalmic disorder
Neuritis of right optic nerve	15631011000119102	Rare ophthalmic disorder
Hemifacial spasm of left facial nerve	15630241000119104	Rare neurologic disease
Hemifacial spasm of right facial nerve	15630201000119101	Rare neurologic disease
Subependymoma of brain	15629411000119106	Rare neoplastic disease
Abscess of abdomen caused by Nocardia	14770001000004107	Rare infectious disease
Harlequin syndrome	14070001000004105	Rare neurologic disease
Right thoracic outlet syndrome	12242191000119101	Rare surgical thoracic disease
Left thoracic outlet syndrome	12242151000119106	Rare surgical thoracic disease
Right trigeminal neuralgia	12242111000119105	Rare neurologic disease
Left trigeminal neuralgia	12242071000119103	Rare neurologic disease
Brachial neuritis of right upper limb	12236681000119108	Rare neurologic disease
Brachial neuritis of left upper limb	12236641000119103	Rare neurologic disease
Congenital ptosis of right upper eyelid	12235721000119108	Rare ophthalmic disorder
Congenital ptosis of left upper eyelid	12235681000119102	Rare ophthalmic disorder
Infection of liver transplant	12224501000119108	Rare transplantation disease
Infection of heart transplant	12224461000119108	Rare transplantation disease
Failure of lung transplant	12200321000119107	Rare transplantation disease
Leiomyosarcoma of skin of chest	10976631000119101	Rare neoplastic disease
Contusion of left cerebrum	10943471000119107	Rare neurologic disease
Contusion of right cerebrum	10943311000119108	Rare neurologic disease
Traumatic left cerebral hemorrhage	10941651000119102	Rare neurologic disease
Traumatic right cerebral hemorrhage	10941451000119104	Rare neurologic disease
Focal brain compression due to trauma	10941261000119103	Rare neurologic disease
Injury of conus medullaris	10938941000119103	Rare neurologic disease
Fibroma of right ovary	10871371000119108	Rare neoplastic disease
Fibroma of left ovary	10871331000119105	Rare neoplastic disease
Slipped right upper capital femoral epiphysis	10854141000119104	Rare bone disease
Doubling of uterus with doubling of cervix and vagina with obstruction	10835661000119109	Rare developmental defect during embryogenesis
Slipped left upper capital femoral epiphysis	10835311000119100	Rare bone disease
Malaria in mother complicating childbirth	10809061000119106	Rare infectious disease
Tuberculosis in mother complicating childbirth	10759881000119100
Sickle cell anemia in mother complicating childbirth	10759351000119103	Rare hematologic disease
Cholestasis of pregnancy complicating childbirth	10750161000119106	Rare hepatic disease
Immunoglobulin G4 related disease	10743271000119103	Rare systemic or rheumatologic disease
Left ovarian primary endometrioid carcinoma	10737821000119106	Rare neoplastic disease
Right ovarian primary endometrioid carcinoma	10737781000119101	Rare neoplastic disease
Primary adenocarcinoma of left fallopian tube	10737401000119100	Rare neoplastic disease
Primary adenocarcinoma of right fallopian tube	10737361000119109	Rare neoplastic disease
Congenital hypoplasia of uterine cervix	10736711000119105	Rare developmental defect during embryogenesis
JAK2-negative PV (polycythaemia vera)	1659471000000105	Rare hematologic disease
JAK2-positive PV (polycythaemia vera)	1659461000000103	Rare hematologic disease
Corneal disorder caused by monkeypox virus	1290821000000106	Rare infectious disease
Encephalopathy caused by monkeypox virus	1290801000000102	Rare infectious disease
HbE (haemoglobin E) beta plus thalassaemia	1239381000000101	Rare hematologic disease
HbE (haemoglobin E) beta zero thalassaemia	1239371000000103	Rare hematologic disease
Bilateral acute endophthalmitis of eyes	1099241000119105	Rare ophthalmic disorder
Tuberculous neuritis	1092771000119104
Iridocyclitis caused by tuberculosis	1092761000119105
Prostatic coccidioidomycosis	1090331000119100	Rare infectious disease
Angioimmunoblastic T-cell lymphoma with dysproteinaemia	1090241000000107	Rare neoplastic disease
Meningococcal retrobulbar neuritis	1089801000119108	Rare ophthalmic disorder
Echinococcus multilocularis infection of multiple sites	1086731000119104	Rare infectious disease
Echinococcus granulosus infection of multiple sites	1086721000119102	Rare infectious disease
Cleft of soft palate and cleft lip	1085351000119101	Rare developmental defect during embryogenesis
Cleft of soft palate and bilateral cleft lip	1085341000119103	Rare developmental defect during embryogenesis
Cleft of hard palate and cleft lip	1085301000119100	Rare developmental defect during embryogenesis
Cleft hard and soft palate with cleft lip	1085291000119101	Rare developmental defect during embryogenesis
Meningitis due to Sporothrix schenkii	1084801000119107	Rare infectious disease
Barretts esophagus with high grade dysplasia	1082761000119106	Rare gastroenterologic disease
Encephalitis due to Actinomyces	1082451000119102	Rare infectious disease
Primary small cell carcinoma of upper lobe of right lung	1081921000119108	Rare neoplastic disease
Primary small cell carcinoma of middle lobe of right lung	1081911000119101	Rare neoplastic disease
Primary small cell carcinoma of lower lobe of right lung	1081891000119103	Rare neoplastic disease
Primary small cell carcinoma of upper lobe of left lung	1081861000119105	Rare neoplastic disease
Primary small cell carcinoma of lower lobe of left lung	1081841000119106	Rare neoplastic disease
Primary seminoma of right testis	1081811000119107	Rare neoplastic disease
Primary seminoma of left testis	1081781000119105	Rare neoplastic disease
Primary rhabdomyosarcoma of right lower limb	1081671000119103	Rare neoplastic disease
Primary rhabdomyosarcoma of right upper limb	1081651000119107	Rare neoplastic disease
Primary rhabdomyosarcoma of left lower limb	1081631000119101	Rare neoplastic disease
Primary rhabdomyosarcoma of left upper limb	1081611000119106	Rare neoplastic disease
Right primary retinoblastoma	1081601000119108	Rare neoplastic disease
Left primary retinoblastoma	1081591000119101	Rare neoplastic disease
Pigmented hairy epidermal nevus of right lower limb	1081541000119109	Rare skin disease
Pigmented hairy epidermal nevus of right upper limb	1081511000119105	Rare skin disease
Pigmented hairy epidermal nevus of left lower limb	1081501000119107	Rare skin disease
Pigmented hairy epidermal nevus of left upper limb	1081471000119101	Rare skin disease
Borderline phyllodes neoplasm of right breast	1081441000119108	Rare neoplastic disease
Borderline phyllodes neoplasm of left breast	1081431000119104	Rare neoplastic disease
Benign phyllodes neoplasm of right breast	1081421000119102	Rare neoplastic disease
Benign phyllodes neoplasm of left breast	1081411000119109	Rare neoplastic disease
Primary osteosarcoma of right scapula	1081361000119102	Rare neoplastic disease
Primary osteosarcoma of bone of right lower limb	1081351000119104	Rare neoplastic disease
Primary osteosarcoma of bone of right hand	1081341000119101	Rare neoplastic disease
Primary osteosarcoma of bone of right foot	1081331000119105	Rare neoplastic disease
Primary osteosarcoma of bone of right upper limb	1081321000119107	Rare neoplastic disease
Primary osteosarcoma of left scapula	1081311000119100	Rare neoplastic disease
Primary osteosarcoma of bone of left lower limb	1081301000119103	Rare neoplastic disease
Primary osteosarcoma of bone of left hand	1081291000119104	Rare neoplastic disease
Primary osteosarcoma of bone of left foot	1081281000119102	Rare neoplastic disease
Primary osteosarcoma of bone of left upper limb	1081271000119100	Rare neoplastic disease
Malignant melanoma of right conjunctiva	1081001000119100	Rare neoplastic disease
Malignant melanoma of right ciliary body	1080991000119101	Rare neoplastic disease
Malignant melanoma of right choroid	1080981000119104	Rare neoplastic disease
Malignant melanoma of left conjunctiva	1080961000119108	Rare neoplastic disease
Malignant melanoma of left ciliary body	1080951000119106	Rare neoplastic disease
Malignant melanoma of left choroid	1080941000119109	Rare neoplastic disease
Primary liposarcoma of soft tissue of right shoulder	1080751000119108	Rare neoplastic disease
Primary liposarcoma of soft tissue of right lower limb	1080741000119106	Rare neoplastic disease
Primary liposarcoma of soft tissue of right hip	1080731000119102	Rare neoplastic disease
Primary liposarcoma of soft tissue of right upper limb	1080721000119100	Rare neoplastic disease
Primary liposarcoma of soft tissue of left shoulder	1080711000119107	Rare neoplastic disease
Primary liposarcoma of soft tissue of left lower limb	1080701000119109	Rare neoplastic disease
Primary liposarcoma of soft tissue of left hip	1080691000119109	Rare neoplastic disease
Primary liposarcoma of soft tissue of left upper limb	1080681000119106	Rare neoplastic disease
Primary leiomyosarcoma of right shoulder region	1080631000119105	Rare neoplastic disease
Primary leiomyosarcoma of right lower limb	1080621000119107	Rare neoplastic disease
Primary leiomyosarcoma of right kidney	1080611000119100	Rare neoplastic disease
Primary leiomyosarcoma of right hip region	1080601000119103	Rare neoplastic disease
Primary leiomyosarcoma of right upper limb	1080591000119105	Rare neoplastic disease
Primary leiomyosarcoma of left shoulder region	1080581000119107	Rare neoplastic disease
Primary leiomyosarcoma of left lower limb	1080571000119109	Rare neoplastic disease
Primary leiomyosarcoma of left kidney	1080561000119103	Rare neoplastic disease
Primary leiomyosarcoma of left hip region	1080551000119100	Rare neoplastic disease
Primary leiomyosarcoma of left upper limb	1080541000119102	Rare neoplastic disease
Primary Ewing's sarcoma of right scapula	1080081000119103	Rare neoplastic disease
Primary Ewing sarcoma of bone of right lower limb	1080071000119101	Rare neoplastic disease
Primary Ewing sarcoma of bone of right foot	1080051000119105	Rare neoplastic disease
Primary Ewing sarcoma of bone of right upper limb	1080041000119108	Rare neoplastic disease
Primary Ewing's sarcoma of left scapula	1080031000119104	Rare neoplastic disease
Primary Ewing sarcoma of bone of left lower limb	1080021000119102	Rare neoplastic disease
Primary Ewing sarcoma of bone of left foot	1080001000119106	Rare neoplastic disease
Primary Ewing sarcoma of bone of left upper limb	1079991000119101	Rare neoplastic disease
Primary chondrosarcoma of right scapula	1079641000119101	Rare neoplastic disease
Primary chondrosarcoma of bone of right lower limb	1079631000119105	Rare neoplastic disease
Primary chondrosarcoma of bone of right hand	1079621000119107	Rare neoplastic disease
Primary chondrosarcoma of bone of right foot	1079611000119100	Rare neoplastic disease
Primary chondrosarcoma of bone of right upper limb	1079601000119103	Rare neoplastic disease
Primary chondrosarcoma of left scapula	1079591000119105	Rare neoplastic disease
Primary chondrosarcoma of bone of left lower limb	1079581000119107	Rare neoplastic disease
Primary chondrosarcoma of bone of left hand	1079571000119109	Rare neoplastic disease
Primary chondrosarcoma of bone of left foot	1079561000119103	Rare neoplastic disease
Primary chondrosarcoma of bone of left upper limb	1079551000119100	Rare neoplastic disease
Primary angiosarcoma of right lower limb	1079071000119101	Rare neoplastic disease
Primary angiosarcoma of right hip region	1079061000119107	Rare neoplastic disease
Primary angiosarcoma of right upper limb	1079051000119105	Rare neoplastic disease
Primary angiosarcoma of left lower limb	1079031000119104	Rare neoplastic disease
Primary angiosarcoma of left hip region	1079021000119102	Rare neoplastic disease
Primary angiosarcoma of left upper limb	1079011000119109	Rare neoplastic disease
Congenital absence of toe of bilateral feet	1078331000119106	Rare developmental defect during embryogenesis
Congenital absence of toe of left foot	1078321000119108	Rare developmental defect during embryogenesis
Congenital absence of toe of right foot	1078311000119101	Rare developmental defect during embryogenesis
Congenital absence of finger of bilateral hands	1078301000119104	Rare developmental defect during embryogenesis
Congenital absence of finger of left hand	1078291000119100	Rare developmental defect during embryogenesis
Congenital absence of finger of right hand	1078271000119101	Rare developmental defect during embryogenesis
Congenital absence of right hand	1078261000119107	Rare developmental defect during embryogenesis
Congenital absence of right forearm and hand	1078251000119105	Rare developmental defect during embryogenesis
Congenital vertical talus of left foot	1078181000119105	Rare developmental defect during embryogenesis
Congenital vertical talus of right foot	1078171000119107	Rare developmental defect during embryogenesis
Osteochondritis dissecans of left foot	1078101000119102	Rare bone disease
Osteochondritis dissecans of right foot	1078091000119107	Rare bone disease
Aneurysmal bone cyst of left foot	1076971000119106	Rare bone disease
Aneurysmal bone cyst of right foot	1076961000119100	Rare bone disease
Aneurysmal bone cyst of left fibula	1076951000119102	Rare bone disease
Aneurysmal bone cyst of right fibula	1076941000119104	Rare bone disease
Aneurysmal bone cyst of left ulna	1076931000119108	Rare bone disease
Aneurysmal bone cyst of right ulna	1076921000119105	Rare bone disease
Solitary bone cyst of left foot	1076911000119103	Rare bone disease
Solitary bone cyst of right foot	1076901000119101	Rare bone disease
Solitary bone cyst of left fibula	1076891000119100	Rare bone disease
Solitary bone cyst of right fibula	1076881000119103	Rare bone disease
Hepatitis C virus-associated cryoglobulinaemic vasculitis	988111000000106	Rare systemic or rheumatologic disease
Drug-associated ANCA (antineutrophil cytoplasmic antibody) associated vasculitis	988081000000103	Rare systemic or rheumatologic disease
PVNS (pigmented villonodular synovitis) of foot and ankle	882271000000104	Rare systemic or rheumatologic disease
Thrombosis of vein of transplanted kidney	864311000000105	Rare transplantation disease
Thrombosis of artery of transplanted kidney	864271000000105	Rare transplantation disease
Exacerbation of cystic fibrosis	859041000000103	Rare respiratory disease
Aneurysm of artery of transplanted kidney	853021000000108	Rare transplantation disease
Aneurysm of vein of transplanted kidney	852981000000100	Rare transplantation disease
Adult cystinosis	852781000000103	Rare inborn errors of metabolism
Congenital absence of lesser toe	849651000000105	Rare developmental defect during embryogenesis
Stenosis of vein of transplanted kidney	847881000000107	Rare transplantation disease
Rupture of vein of transplanted kidney	847811000000100	Rare transplantation disease
Rupture of artery of transplanted kidney	847791000000101	Rare transplantation disease
Follicular lymphoma grade 3	847651000000100	Rare neoplastic disease
Follicular lymphoma grade 2	847631000000107	Rare neoplastic disease
Follicular lymphoma grade 1	847481000000109	Rare neoplastic disease
Vascular complication of renal transplant	844661000000109	Rare transplantation disease
Urological complication of renal transplant	843691000000100	Rare transplantation disease
Primary hyperoxaluria, type III	828971000000101	Rare renal disease
Bronchiolitis obliterans syndrome after lung transplantation	805261000000101	Rare transplantation disease
Cervical spinal cord injury, without spinal bone injury, C5-7	764661000000103	Rare neurologic disease
Congenital subvalvar mitral stenosis	759941000000101	Rare developmental defect during embryogenesis
Restrictive interatrial communication septal defect	728491000000107	Rare developmental defect during embryogenesis
Non-restrictive interatrial communication septal defect	728481000000105	Rare developmental defect during embryogenesis
Fenestrated atrial septal defect within oval fossa	728471000000108	Rare developmental defect during embryogenesis
Non-fenestrated atrial septal defect within oval fossa	728461000000101	Rare developmental defect during embryogenesis
Divided left atrium with all pulmonary veins to proximal chamber draining to left atrium with pulmonary venous chamber extracardiac communication	728401000000100	Rare developmental defect during embryogenesis
Divided left atrium with all pulmonary veins to proximal chamber draining to left atrium with pulmonary venous chamber communication to right atrium	728391000000103	Rare developmental defect during embryogenesis
Divided left atrium with all pulmonary veins to proximal chamber draining to left atrium with pulmonary venous chamber communication	728381000000100	Rare developmental defect during embryogenesis
Divided left atrium with all pulmonary veins to proximal chamber draining to left atrium	728371000000102	Rare developmental defect during embryogenesis
Serous cystadenoma of pancreas	690761000119100	Rare_abdominal_surgical_disease
Mucinous cystadenoma of pancreas	690751000119102	Rare_abdominal_surgical_disease
Primary squamous cell carcinoma of vestibule of mouth	689501000119103	Rare neoplastic disease
Primary squamous cell carcinoma of vermilion border of upper lip	689491000119105	Rare neoplastic disease
Primary squamous cell carcinoma of vermilion border of lower lip	689481000119107	Rare neoplastic disease
Primary squamous cell carcinoma of tonsillar pillar	689371000119102	Rare neoplastic disease
Primary squamous cell carcinoma of tonsillar fossa	689361000119108	Rare neoplastic disease
Primary squamous cell carcinoma of mucous membrane of upper lip	688911000119101	Rare neoplastic disease
Primary squamous cell carcinoma of mucous membrane of lower lip	688901000119104	Rare neoplastic disease
Primary squamous cell carcinoma of mucous membrane of lip	688891000119103	Rare neoplastic disease
Primary squamous cell carcinoma of commissure of lip	688781000119105	Rare neoplastic disease
Primary squamous cell carcinoma of aryepiglottic fold	688711000119104	Rare neoplastic disease
Schwannoma of nerve of trunk	688191000119107	Rare neoplastic disease
Schwannoma of nerve of pelvis	688181000119109	Rare neoplastic disease
Schwannoma of nerve of neck	688171000119106	Rare neoplastic disease
Schwannoma of nerve of lower limb	688161000119100	Rare neoplastic disease
Schwannoma of nerve of head	688151000119102	Rare neoplastic disease
Schwannoma of hand	688141000119104	Rare neoplastic disease
Schwannoma of nerve of face	688131000119108	Rare neoplastic disease
Schwannoma of nerve of chest	688121000119105	Rare neoplastic disease
Schwannoma of nerve of upper limb	688111000119103	Rare neoplastic disease
Schwannoma of nerve of abdomen	688101000119101	Rare neoplastic disease
Primary rhabdomyosarcoma of trunk	687921000119107	Rare neoplastic disease
Primary rhabdomyosarcoma of thorax	687911000119100	Rare neoplastic disease
Primary rhabdomyosarcoma of perineum	687891000119102	Rare neoplastic disease
Primary rhabdomyosarcoma of pelvis	687881000119100	Rare neoplastic disease
Primary rhabdomyosarcoma of neck	687861000119109	Rare neoplastic disease
Primary rhabdomyosarcoma of inguinal region	687841000119105	Rare neoplastic disease
Primary rhabdomyosarcoma of head	687821000119104	Rare neoplastic disease
Primary rhabdomyosarcoma of face	687811000119106	Rare neoplastic disease
Primary rhabdomyosarcoma of buttock	687801000119108	Rare neoplastic disease
Primary rhabdomyosarcoma of axilla	687791000119107	Rare neoplastic disease
Primary rhabdomyosarcoma of abdomen	687771000119106	Rare neoplastic disease
Pigmented hairy epidermal nevus of trunk	687571000119101	Rare skin disease
Primary osteosarcoma of mandible	687401000119105	Rare neoplastic disease
Primary oligodendroglioma of temporal lobe	687361000119101	Rare neoplastic disease
Primary oligodendroglioma of parietal lobe	687351000119103	Rare neoplastic disease
Primary oligodendroglioma of frontal lobe	687331000119109	Rare neoplastic disease
Neurofibroma of trunk	687151000119101	Rare neoplastic disease
Neurofibroma of pelvis	687141000119103	Rare neoplastic disease
Neurofibroma of neck	687131000119107	Rare neoplastic disease
Neurofibroma of lower limb	687121000119109	Rare neoplastic disease
Neurofibroma of head	687111000119102	Rare neoplastic disease
Neurofibroma of hand	687101000119100	Rare neoplastic disease
Neurofibroma of face	687091000119105	Rare neoplastic disease
Neurofibroma of thorax	687081000119107	Rare neoplastic disease
Neurofibroma of abdomen	687061000119103	Rare neoplastic disease
Primary liposarcoma of soft tissue of trunk	685981000119100	Rare neoplastic disease
Primary liposarcoma of soft tissue of thorax	685971000119103	Rare neoplastic disease
Primary liposarcoma of soft tissue of perineum	685951000119107	Rare neoplastic disease
Primary liposarcoma of soft tissue of pelvis	685941000119105	Rare neoplastic disease
Primary liposarcoma of soft tissue of neck	685921000119104	Rare neoplastic disease
Primary liposarcoma of soft tissue of inguinal region	685901000119108	Rare neoplastic disease
Primary liposarcoma of soft tissue of buttock	685861000119102	Rare neoplastic disease
Primary liposarcoma of soft tissue of axilla	685851000119104	Rare neoplastic disease
Primary liposarcoma of soft tissue of abdomen	685831000119105	Rare neoplastic disease
Primary leiomyosarcoma of trunk	685731000119103	Rare neoplastic disease
Primary leiomyosarcoma of thorax	685721000119101	Rare neoplastic disease
Primary leiomyosarcoma of perineum	685701000119105	Rare neoplastic disease
Primary leiomyosarcoma of pelvis	685691000119105	Rare neoplastic disease
Primary leiomyosarcoma of neck	685671000119109	Rare neoplastic disease
Primary leiomyosarcoma of inguinal region	685641000119102	Rare neoplastic disease
Primary leiomyosarcoma of head	685621000119108	Rare neoplastic disease
Primary leiomyosarcoma of face	685611000119101	Rare neoplastic disease
Primary leiomyosarcoma of buttock	685601000119104	Rare neoplastic disease
Primary leiomyosarcoma of abdomen	685571000119105	Rare neoplastic disease
Primary glioblastoma multiforme of temporal lobe	684941000119109	Rare neoplastic disease
Primary glioblastoma multiforme of parietal lobe	684931000119100	Rare neoplastic disease
Primary glioblastoma multiforme of occipital lobe	684921000119103	Rare neoplastic disease
Primary glioblastoma multiforme of frontal lobe	684911000119105	Rare neoplastic disease
Primary glioblastoma multiforme of cerebrum	684901000119107	Rare neoplastic disease
Extensive stage primary small cell carcinoma of lung	683991000119103	Rare neoplastic disease
Primary Ewing sarcoma of bone of spine	683981000119101	Rare neoplastic disease
Primary ependymoma of parietal lobe	683791000119100	Rare neoplastic disease
Primary ependymoma of brain ventricle	683761000119107	Rare neoplastic disease
Primary chondrosarcoma of mandible	683121000119103	Rare neoplastic disease
Primary angiosarcoma of trunk	682421000119104	Rare neoplastic disease
Primary angiosarcoma of thorax	682411000119106	Rare neoplastic disease
Primary angiosarcoma of pelvis	682381000119108	Rare neoplastic disease
Primary angiosarcoma of neck	682361000119104	Rare neoplastic disease
Primary angiosarcoma of head	682321000119109	Rare neoplastic disease
Primary angiosarcoma of face	682311000119102	Rare neoplastic disease
Primary angiosarcoma of axillary region	682291000119101	Rare neoplastic disease
Primary angiosarcoma of abdomen	682271000119102	Rare neoplastic disease
Primary anaplastic astrocytoma of temporal lobe	682261000119108	Rare neoplastic disease
Primary anaplastic astrocytoma of parietal lobe	682251000119106	Rare neoplastic disease
Primary anaplastic astrocytoma of occipital lobe	682241000119109	Rare neoplastic disease
Primary anaplastic astrocytoma of frontal lobe	682231000119100	Rare neoplastic disease
Primary anaplastic astrocytoma of cerebrum	682221000119103	Rare neoplastic disease
Bilateral congenital cortical cataract of eyes	681041000119106	Rare ophthalmic disorder
Iridocorneal endothelial syndrome of left eye	680511000119108	Rare ophthalmic disorder
Iridocorneal endothelial syndrome of right eye	680501000119105	Rare ophthalmic disorder
Bilateral iridocorneal endothelial syndrome of eyes	680491000119103	Rare ophthalmic disorder
Bilateral Fuchs' heterochromic cyclitis	680291000119102	Rare ophthalmic disorder
Congenital cortical cataract of right eye	679931000119109	Rare ophthalmic disorder
Congenital cortical cataract of left eye	679911000119104	Rare ophthalmic disorder
Tonic pupillary reaction of right eye	679891000119101	Rare ophthalmic disorder
Tonic pupillary reaction of left eye	679881000119104	Rare ophthalmic disorder
Bilateral tonic pupillary reaction	679871000119102	Rare ophthalmic disorder
Retrobulbar optic neuritis of right eye	679711000119102	Rare ophthalmic disorder
Retrobulbar optic neuritis of left eye	679701000119100	Rare ophthalmic disorder
Bilateral retrobulbar optic neuritis of eyes	679691000119100	Rare ophthalmic disorder
Terrien's marginal degeneration of peripheral cornea of right eye	679251000119107	Rare ophthalmic disorder
Pellucid marginal degeneration of cornea of right eye	679241000119105	Rare ophthalmic disorder
Terrien's marginal degeneration of peripheral cornea of left eye	679231000119101	Rare ophthalmic disorder
Pellucid marginal degeneration of cornea of left eye	679221000119104	Rare ophthalmic disorder
Bilateral Terrien's marginal degeneration of peripheral corneas	679211000119106	Rare ophthalmic disorder
Bilateral pellucid marginal degeneration of cornea of eye	679201000119108	Rare ophthalmic disorder
Histoplasmosis syndrome of right eye	677221000119108	Rare infectious disease
Histoplasmosis syndrome of left eye	677211000119101	Rare infectious disease
Histoplasmosis syndrome of bilateral eyes	677201000119104	Rare infectious disease
Crohn-like disease of ileal pouch	671131000124105	Rare gastroenterologic disease
Chronic antibiotic-dependent ileal pouchitis	471891000124101	Rare gastroenterologic disease
Infection caused by Schistosoma mekongi	470661000124100	Rare infectious disease
Progressive osteonecrosis of left lunate	462471000124100	Rare bone disease
Progressive osteonecrosis of right lunate	462461000124107	Rare bone disease
Relapse multiple myeloma	452291000124109	Rare neoplastic disease
Generalized epilepsy with febrile seizures plus, non-refractory	444451000124106	Rare neurologic disease
Generalized epilepsy with febrile seizures plus, refractory	444441000124109	Rare neurologic disease
Autosomal dominant nocturnal frontal lobe epilepsy, non-refractory	442161000124105	Rare neurologic disease
Autosomal dominant nocturnal frontal lobe epilepsy, refractory	442151000124108	Rare neurologic disease
Myoclonic astatic epilepsy, non-refractory	438421000124109	Rare neurologic disease
Juvenile myoclonic epilepsy, non-refractory	435361000124100	Rare neurologic disease
Rasmussen syndrome, refractory	435341000124104	Rare neurologic disease
Acquired epileptic aphasia, refractory	435331000124109	Rare neurologic disease
Acquired epileptic aphasia, non-refractory	435321000124106	Rare neurologic disease
Benign childhood epilepsy with centrotemporal spikes, non-refractory	434551000124106	Rare neurologic disease
Benign childhood epilepsy with centrotemporal spikes, refractory	434541000124109	Rare neurologic disease
Hemodialysis access failure	434061000124103	Rare renal disease
Bilateral optic neuritis	432521000124106	Rare ophthalmic disorder
Multiphasic acute disseminated encephalomyelitis	432451000124103	Rare neurologic disease
Severe myoclonic epilepsy in infancy, refractory	432171000124102	Rare neurologic disease
Central visual impairment	432141000124105	Rare ophthalmic disorder
Benign occipital epilepsy of childhood - late onset, non-refractory	431971000124106	Rare neurologic disease
Benign occipital epilepsy of childhood - late onset, refractory	431961000124104	Rare neurologic disease
Myoclonic absence epilepsy, non-refractory	431141000124100	Rare neurologic disease
Lennox-Gastaut syndrome, non-refractory	431121000124107	Rare neurologic disease
Lennox-Gastaut syndrome, refractory	431111000124104	Rare neurologic disease
Early myoclonic encephalopathy, non-refractory	430071000124102	Rare neurologic disease
Early myoclonic encephalopathy, refractory	430061000124109	Rare neurologic disease
Covered exstrophy of bladder	429681000124103	Rare developmental defect during embryogenesis
Infected urachal cyst	429671000124101	Rare developmental defect during embryogenesis
Partial nephrogenic diabetes insipidus	368961000119107	Rare renal disease
Hereditary nephropathy co-occurrent with membranoproliferative glomerulonephritis type III	368941000119108	Rare renal disease
Nephritic syndrome co-occurrent and due to membranoproliferative glomerulonephritis type III	368921000119102	Rare renal disease
Nephrotic syndrome co-occurrent and due to membranoproliferative glomerulonephritis type III	368911000119109	Rare renal disease
Chronic nephritic syndrome co-occurrent and due to membranoproliferative glomerulonephritis type III	368901000119106	Rare renal disease
Rapidly progressive nephritic syndrome co-occurrent and due to membranoproliferative glomerulonephritis type III	368881000119109	Rare renal disease
Acute nephritic syndrome co-occurrent and due to membranoproliferative glomerulonephritis type III	368871000119106	Rare renal disease
Complete androgen insensitivity syndrome	368851000119102	Rare developmental defect during embryogenesis
Hematuria co-occurrent and due to chronic interstitial cystitis	367661000119102	Rare urogenital disease
Childhood cerebral X-linked adrenoleukodystrophy	367041000119108	Rare inborn errors of metabolism
Adolescent X-linked adrenoleukodystrophy	366951000119109	Rare inborn errors of metabolism
Follicular non-Hodgkin's lymphoma of lymph nodes of multiple sites	354851000119101	Rare neoplastic disease
Kaposi sarcoma of right lung	354461000119102	Rare neoplastic disease
Kaposi sarcoma of left lung	354391000119100	Rare neoplastic disease
Extramedullary plasmacytoma in remission	353211000119103	Rare neoplastic disease
Merkel cell carcinoma of left lower limb	352071000119105	Rare neoplastic disease
Merkel cell carcinoma of right lower limb	351461000119100	Rare neoplastic disease
Benign carcinoid of lung	351171000119101	Rare neoplastic disease
Bilateral congenital zonular cataract	349281000119109	Rare ophthalmic disorder
Acute endophthalmitis of left eye	348831000119103	Rare ophthalmic disorder
Corneal infiltrate of left eye following penetrating keratoplasty	348741000119101	Rare transplantation disease
Congenital pit of optic disc of left eye	348601000119109	Rare ophthalmic disorder
Acute endophthalmitis of right eye	348381000119107	Rare ophthalmic disorder
Corneal infiltrate of right eye following penetrating keratoplasty	348291000119100	Rare transplantation disease
Congenital pit of optic disc of right eye	348151000119103	Rare ophthalmic disorder
Bilateral congenital anterior subcapsular polar cataracts	346731000119106	Rare ophthalmic disorder
Bilateral congenital cataract of eyes	346721000119108	Rare ophthalmic disorder
Bilateral congenital combined form cataract of eyes	346711000119101	Rare ophthalmic disorder
Bilateral congenital nuclear cataracts of eyes	346701000119104	Rare ophthalmic disorder
Bilateral congenital posterior subcapsular polar cataracts of eyes	346691000119104	Rare ophthalmic disorder
Bilateral Mooren's corneal ulcer	345141000119109	Rare ophthalmic disorder
Bilateral optic papillitis	344891000119109	Rare ophthalmic disorder
Bilateral punctate inner choroidopathy of eyes	344191000119100	Rare ophthalmic disorder
Bilateral retinopathy of prematurity	343791000119101	Rare ophthalmic disorder
Bilateral retinopathy of prematurity of eyes stage 1 - demarcation line	343771000119102	Rare ophthalmic disorder
Bilateral retinopathy of prematurity of eyes stage 2 - intraretinal ridge	343761000119108	Rare ophthalmic disorder
Bilateral retinopathy of prematurity of eyes stage 3 - ridge with extraretinal fibrovascular proliferation	343751000119106	Rare ophthalmic disorder
Bilateral retinopathy of prematurity of eyes stage 4 - subtotal retinal detachment	343741000119109	Rare ophthalmic disorder
Bilateral serpiginous choroiditis of eyes	343461000119102	Rare ophthalmic disorder
Bilateral superior limbic keratoconjunctivitis	343311000119109	Rare ophthalmic disorder
Congenital anterior subcapsular polar cataract	342911000119104	Rare ophthalmic disorder
Congenital combined form cataract	342831000119100	Rare ophthalmic disorder
Congenital posterior subcapsular polar cataract	342821000119103	Rare ophthalmic disorder
Congenital anterior subcapsular polar cataract of left eye	341481000119107	Rare ophthalmic disorder
Congenital cataract of left eye	341471000119109	Rare ophthalmic disorder
Left congenital combined form cataract	341461000119103	Rare ophthalmic disorder
Congenital nuclear cataract of left eye	341451000119100	Rare ophthalmic disorder
Congenital posterior subcapsular polar cataract of left eye	341441000119102	Rare ophthalmic disorder
Duane's syndrome of left eye	340941000119101	Rare ophthalmic disorder
Fuchs' heterochromic cyclitis of left eye	340671000119102	Rare ophthalmic disorder
Left Mooren's corneal ulcer	339381000119101	Rare ophthalmic disorder
Optic papillitis of left eye	339141000119108	Rare ophthalmic disorder
Left panophthalmitis	339011000119105	Rare ophthalmic disorder
Punctate inner choroidopathy of left eye	338421000119104	Rare ophthalmic disorder
Left purulent endophthalmitis	338371000119105	Rare ophthalmic disorder
Retinopathy of prematurity of left eye	338021000119106	Rare ophthalmic disorder
Retinopathy of prematurity of left eye stage 1 - demarcation line	338001000119102	Rare ophthalmic disorder
Retinopathy of prematurity of left eye stage 2 - intraretinal ridge	337991000119106	Rare ophthalmic disorder
Retinopathy of prematurity of left eye stage 3 - ridge with extraretinal fibrovascular proliferation	337981000119108	Rare ophthalmic disorder
Retinopathy of prematurity of left eye stage 4 - subtotal retinal detachment	337971000119105	Rare ophthalmic disorder
Left serpiginous choroiditis	337691000119103	Rare ophthalmic disorder
Superior limbic keratoconjunctivitis of left eye	337521000119104	Rare ophthalmic disorder
Congenital anterior subcapsular polar cataract of right eye	335871000119105	Rare ophthalmic disorder
Congenital cataract of right eye	335861000119104	Rare ophthalmic disorder
Right congenital combined form cataract	335851000119101	Rare ophthalmic disorder
Congenital nuclear cataract of right eye	335841000119103	Rare ophthalmic disorder
Congenital posterior subcapsular polar cataract of right eye	335831000119107	Rare ophthalmic disorder
Duane's syndrome of right eye	335331000119104	Rare ophthalmic disorder
Fuchs' heterochromic cyclitis of right eye	335061000119105	Rare ophthalmic disorder
Right Mooren's corneal ulcer	333781000119100	Rare ophthalmic disorder
Optic papillitis of right eye	333531000119105	Rare ophthalmic disorder
Right panophthalmitis	333401000119104	Rare ophthalmic disorder
Punctate inner choroidopathy of right eye	332811000119106	Rare ophthalmic disorder
Right purulent endophthalmitis	332761000119100	Rare ophthalmic disorder
Retinopathy of prematurity of right eye	332411000119108	Rare ophthalmic disorder
Retinopathy of prematurity of right eye stage 1 - demarcation line	332391000119108	Rare ophthalmic disorder
Retinopathy of prematurity of right eye stage 2 - intraretinal ridge	332381000119105	Rare ophthalmic disorder
Retinopathy of prematurity of right eye stage 3 - ridge with extraretinal fibrovascular proliferation	332371000119107	Rare ophthalmic disorder
Retinopathy of prematurity of right eye stage 4 - subtotal retinal detachment	332361000119101	Rare ophthalmic disorder
Right serpiginous choroiditis	332081000119107	Rare ophthalmic disorder
Superior limbic keratoconjunctivitis of right eye	331901000119107	Rare ophthalmic disorder
Congenital porencephalic cyst	330041000119103	Rare developmental defect during embryogenesis
Traumatic subarachnoid hemorrhage with loss of consciousness	329671000119106	Rare neurologic disease
Cardiogenic shock following procedure	328851000119107	Rare cardiac disease
Adult pulmonary Langerhans cell histiocytosis	328611000119105	Rare systemic or rheumatologic disease
Pigmented villonodular synovitis of joint of right knee	323691000119105	Rare systemic or rheumatologic disease
Pigmented villonodular synovitis of joint of left knee	323621000119108	Rare systemic or rheumatologic disease
Solitary bone cyst of right radius	320971000119106	Rare bone disease
Solitary bone cyst of right tibia	320961000119100	Rare bone disease
Solitary bone cyst of right pelvis	320941000119104	Rare bone disease
Solitary bone cyst of right humerus	320931000119108	Rare bone disease
Solitary bone cyst of right hand	320921000119105	Rare bone disease
Solitary bone cyst of left radius	320901000119101	Rare bone disease
Solitary bone cyst of left tibia	320891000119100	Rare bone disease
Solitary bone cyst of left pelvis	320871000119101	Rare bone disease
Solitary bone cyst of left humerus	320861000119107	Rare bone disease
Solitary bone cyst of left hand	320851000119105	Rare bone disease
Osteonecrosis of jaw caused by drug	315801000119108	Rare bone disease
Osteochondritis dissecans of right shoulder region	315251000119108	Rare bone disease
Osteochondritis dissecans of right knee	315241000119106	Rare bone disease
Osteochondritis dissecans of right hip	315231000119102	Rare bone disease
Osteochondritis dissecans of right elbow	315221000119100	Rare bone disease
Osteochondritis dissecans of right ankle	315211000119107	Rare bone disease
Osteochondritis dissecans of left shoulder region	315191000119106	Rare bone disease
Osteochondritis dissecans of left knee	315181000119108	Rare bone disease
Osteochondritis dissecans of left hip	315171000119105	Rare bone disease
Osteochondritis dissecans of left elbow	315161000119104	Rare bone disease
Osteochondritis dissecans of left ankle	315151000119101	Rare bone disease
Juvenile dermatomyositis co-occurrent with respiratory involvement	311671000119100	Rare systemic or rheumatologic disease
Intermittent hydrarthrosis of right knee	311011000119104	Rare systemic or rheumatologic disease
Intermittent hydrarthrosis of left knee	310931000119102	Rare systemic or rheumatologic disease
Monostotic fibrous dysplasia of right femur	307771000119103	Rare bone disease
Monostotic fibrous dysplasia of left femur	307691000119108	Rare bone disease
Congenital absence of right lower leg and foot	304971000119107	Rare developmental defect during embryogenesis
Congenital absence of left lower leg and foot	304961000119101	Rare developmental defect during embryogenesis
Congenital absence of left forearm and hand	304931000119109	Rare developmental defect during embryogenesis
Anterior spinal artery compression syndrome of thoracolumbar spinal cord	302711000119108	Rare neurologic disease
Anterior spinal artery compression syndrome of thoracic spinal cord	302701000119105	Rare neurologic disease
Anterior spinal artery compression syndrome of lumbar spinal cord	302681000119107	Rare neurologic disease
Anterior spinal artery compression syndrome of cervical spinal cord	302661000119103	Rare neurologic disease
Aneurysmal bone cyst of right humerus	302301000119109	Rare bone disease
Aneurysmal bone cyst of right femur	302291000119108	Rare bone disease
Aneurysmal bone cyst of right tibia	302271000119107	Rare bone disease
Aneurysmal bone cyst of right hand	302261000119101	Rare bone disease
Aneurysmal bone cyst of right radius	302251000119103	Rare bone disease
Aneurysmal bone cyst of left humerus	302221000119106	Rare bone disease
Aneurysmal bone cyst of left femur	302211000119104	Rare bone disease
Aneurysmal bone cyst of left tibia	302191000119100	Rare bone disease
Aneurysmal bone cyst of left hand	302181000119103	Rare bone disease
Aneurysmal bone cyst of left radius	302171000119101	Rare bone disease
Nephrotic syndrome co-occurrent and due to systemic lupus erythematosus	295111000119108	Rare systemic or rheumatologic disease
Nephropathy co-occurrent and due to systemic lupus erythematosus	295101000119105	Rare systemic or rheumatologic disease
Episodic paroxysmal hemicrania	294031000119103	Rare neurologic disease
Complex regional pain syndrome type I of right upper limb	293971000119103	Rare neurologic disease
Complex regional pain syndrome type I of right lower limb	293961000119109	Rare neurologic disease
Complex regional pain syndrome type I of bilateral lower limbs	293951000119107	Rare neurologic disease
Complex regional pain syndrome type I of left upper limb	293941000119105	Rare neurologic disease
Complex regional pain syndrome type I of left lower limb	293931000119101	Rare neurologic disease
Complex regional pain syndrome type I of bilateral upper limbs	293921000119104	Rare neurologic disease
Eaton Lambert syndrome without underlying malignancy	292991000119106	Rare neurologic disease
Sequela of injury of thoracic spinal cord	292971000119105	Rare neurologic disease
Neuralgia of left pudendal nerve	292491000119101	Rare neurologic disease
Neuralgia of right pudendal nerve	292481000119104	Rare neurologic disease
Complex regional pain syndrome type II of right lower limb	291791000119100	Rare neurologic disease
Complex regional pain syndrome type II of left lower limb	291781000119103	Rare neurologic disease
Complex regional pain syndrome type II of right upper limb	291771000119101	Rare neurologic disease
Complex regional pain syndrome type II of left upper limb	291761000119107	Rare neurologic disease
Acquired coronary artery fistula	286391000119108	Rare developmental defect during embryogenesis
Congenital peripheral pulmonary artery stenosis	286071000119109	Rare developmental defect during embryogenesis
Aneurysm of extracranial portion of internal carotid artery	284811000119102	Rare developmental defect during embryogenesis
Primary squamous cell carcinoma of vermilion border of lip	242951000119108	Rare neoplastic disease
Adenoma of pancreas	208061000119101	Rare_abdominal_surgical_disease
Primary adenocarcinoma of endocervix	208041000119100	Rare neoplastic disease
Malignant carcinoid tumor of appendix	192681000119104	Rare neoplastic disease
Primary adenocarcinoma of small intestine	184891000119109	Rare neoplastic disease
Primary adenocarcinoma of cervix uteri	184781000119102	Rare neoplastic disease
Acute pneumonia due to coccidioidomycosis	184431000119108	Rare infectious disease, Rare respiratory disease
Acute disseminated encephalomyelitis following infectious disease	182961000119101	Rare neurologic disease
Congenital dilated lateral ventricles of brain	166071000000101	Rare developmental defect during embryogenesis
Ependymoma of central nervous system	147121000119104	Rare neoplastic disease
Traumatic spinal cord injury	146251000146109	Rare neurologic disease
Infection of transplanted kidney	145781000119106	Rare transplantation disease
Acute thrombosis of splenic vein	143561000119108	Rare gastroenterologic disease
Chronic thrombosis of splenic vein	143551000119106	Rare gastroenterologic disease
Liposarcoma of retroperitoneum	143411000119109	Rare neoplastic disease
Congenital longitudinal septate vagina	142201000119101	Rare developmental defect during embryogenesis
Congenital transverse septate vagina	142191000119104	Rare developmental defect during embryogenesis
Merkel cell carcinoma of buttock	135931000119106	Rare neoplastic disease
Genitourinary tract schistosomiasis	135261000119106	Rare infectious disease
Merkel cell carcinoma of trunk	133891000119102	Rare neoplastic disease
Merkel cell carcinoma of lower limb	133881000119100	Rare neoplastic disease
Merkel cell carcinoma of upper limb	133871000119103	Rare neoplastic disease
Merkel cell carcinoma of scalp	133861000119109	Rare neoplastic disease
Merkel cell carcinoma of neck	133851000119107	Rare neoplastic disease
Merkel cell carcinoma of face	133841000119105	Rare neoplastic disease
Acute thrombosis of mesenteric vein	133421000119101	Rare gastroenterologic disease
Chronic thrombosis of mesenteric vein	133411000119108	Rare gastroenterologic disease
Thrombosis of arteriovenous graft due to hemodialysis arteriovenous access device	133031000119106	Rare renal disease
Primary chordoma of bone of skull	130941000119107	Rare neoplastic disease
Benign neuroendocrine neoplasm of sigmoid colon	130521000119106	Rare neoplastic disease
Benign neuroendocrine tumor of appendix	130471000119108	Rare neoplastic disease
Primary malignant neuroendocrine neoplasm of ascending colon	130381000119103	Rare neoplastic disease
Benign neuroendocrine tumor of lung	130221000119108	Rare neoplastic disease
Benign neuroendocrine tumor of stomach	130191000119102	Rare neoplastic disease
Neoplasia following lung transplant	129781000119105	Rare transplantation disease
Isoniazid resistant tuberculosis of lung	129211000119108
Chronic graft-versus-host disease following kidney transplant	128631000119109	Rare immune disease, Rare transplantation disease
Primary adenocarcinoma of distal third of esophagus	128041000119107	Rare neoplastic disease
Toxic shock syndrome due to methicillin resistant Staphylococcus aureus infection	127421000119109	Rare infectious disease
Toxic shock syndrome due to methicillin susceptible Staphylococcus aureus	127411000119102	Rare infectious disease
Stevens Johnson syndrome AND toxic epidermal necrolysis overlap	124911000119100	Rare skin disease
Intractable hemiplegic status migrainosus	124061000119103	Rare neurologic disease
Hemiplegic status migrainosus	124051000119100	Rare neurologic disease
Intractable hemiplegic migraine	124041000119102	Rare neurologic disease
Malignant carcinoid tumor of ascending colon	123721000119108	Rare neoplastic disease
Malignant carcinoid tumor of descending colon	123701000119104	Rare neoplastic disease
Malignant carcinoid tumor of sigmoid colon	123691000119104	Rare neoplastic disease
Malignant carcinoid tumor of lung	123661000119106	Rare neoplastic disease
Benign carcinoid tumor of stomach	123241000119109	Rare neoplastic disease
Benign carcinoid tumor of appendix	123181000119106	Rare neoplastic disease
Benign carcinoid tumor of sigmoid colon	123151000119104	Rare neoplastic disease
Benign carcinoid tumor of ascending colon	123141000119101	Rare neoplastic disease
Benign carcinoid tumor of descending colon	123121000119107	Rare neoplastic disease
Plasma cell leukemia in relapse	122981000119101	Rare neoplastic disease
Chronic monocytic leukemia in relapse	122881000119107	Rare neoplastic disease
Partial androgen insensitivity syndrome	122811000119101	Rare developmental defect during embryogenesis
Lymphoproliferative disorder following kidney transplant	122531000119108	Rare transplantation disease
Lymphoproliferative disorder following liver transplant	122521000119105	Rare transplantation disease
Lymphoproliferative disorder following heart transplantation	122511000119103	Rare transplantation disease
Lymphoproliferative disorder following lung transplant	122501000119101	Rare transplantation disease
Lymphoproliferative disorder after transplantation of bone marrow	122491000119108	Rare neoplastic disease, Rare transplantation disease
Chronic graft versus host disease after transplantation of bone marrow	121131000119109	Rare transplantation disease
Acute graft-versus-host reaction following bone marrow transplant	121121000119106	Rare immune disease, Rare transplantation disease
Hemoglobin D/beta thalassemia disease	119701000119106	Rare hematologic disease
Hemoglobin C/beta thalassemia disease	119691000119106	Rare hematologic disease
Homozygous hemoglobin H constant spring thalassemia	119641000119103	Rare hematologic disease
Mantle cell lymphoma of lymph nodes of multiple sites	116871000119103	Rare neoplastic disease
Non-Hodgkin lymphoma of central nervous system metastatic to lymph node of upper limb	116821000119104	Rare neoplastic disease
Non-Hodgkin lymphoma of central nervous system metastatic to lymph node of lower limb	116811000119106	Rare neoplastic disease
Chondromyxoid fibroma of long bone of upper limb	113081000119103	Rare bone disease
Chondromyxoid fibroma of long bone of lower limb	113071000119101	Rare bone disease
Lipoatrophic diabetes mellitus without complication	112991000000101	Rare endocrine disease
Dehiscence of corneal transplant wound	112621000119104	Rare transplantation disease
Reactive arthritis co-occurrent and due to nonspecific urethritis	110041000119104	Rare systemic or rheumatologic disease
Ependymoma of brain stem	107561000119107	Rare neoplastic disease
Ependymoma of cerebrum	101571000119107	Rare neoplastic disease
Primary adenocarcinoma of fallopian tube	99101000119101	Rare neoplastic disease
Syphilitic valvular endocarditis	94851000119107	Rare infectious disease
Malignant multiple endocrine neoplasia type 2a	94281000119101	Rare neoplastic disease
Narcolepsy without cataplexy	91521000119104	Rare neurologic disease
Primary adenocarcinoma of vulva	91131000119109	Rare neoplastic disease
Primary chondrosarcoma of bone of lower limb	91081000119109	Rare neoplastic disease
Primary chondrosarcoma of bone of pelvis	91061000119100	Rare neoplastic disease
Primary chondrosarcoma of bone of upper limb	91031000119108	Rare neoplastic disease
Glomerulonephritis co-occurrent and due to scleroderma	89681000119101	Rare systemic or rheumatologic disease
Benign ependymoma of brain	87161000119107	Rare neoplastic disease
Primary follicular dendritic cell sarcoma of spleen	84821000119100	Rare neoplastic disease
Myasthenia gravis without exacerbation	77471000119103	Rare neurologic disease
Myasthenia gravis with exacerbation	77461000119109	Rare neurologic disease
Third branchial cleft cyst	73391000119102	Rare developmental defect during embryogenesis
Second branchial cleft cyst	73381000119100	Rare developmental defect during embryogenesis
First branchial cleft cyst	73371000119103	Rare developmental defect during embryogenesis
Kaposi sarcoma of viscus	72891000119103	Rare neoplastic disease
Primary small cell malignant neoplasm of lung, TNM stage 4	67841000119103	Rare neoplastic disease
Primary small cell malignant neoplasm of lung, TNM stage 3	67831000119107	Rare neoplastic disease
Primary small cell malignant neoplasm of lung, TNM stage 2	67821000119109	Rare neoplastic disease
Primary small cell malignant neoplasm of lung, TNM stage 1	67811000119102	Rare neoplastic disease
Corneal epithelial defect following penetrating keratoplasty	63541000119109	Rare transplantation disease
Acute myeloid leukemia without maturation, FAB M1 in remission	61321000119106	Rare neoplastic disease
Acute myeloid leukemia, minimal differentiation, FAB M0 in remission	61311000119104	Rare neoplastic disease
Postpartum psychosis in remission	60401000119104	Rare neurologic disease
Shone complex	41371000119100	Rare developmental defect during embryogenesis
Inflammation of ileoanal pouch	35151000119105	Rare gastroenterologic disease
Chronic coccidioidomycotic pneumonia	28791000119105	Rare infectious disease, Rare respiratory disease
Venous thoracic outlet syndrome	25981000119102	Rare surgical thoracic disease
Benign multiple endocrine neoplasia type 2a	18831000119107	Rare neoplastic disease
Primary squamous cell carcinoma of palatine tonsil	18121000119104	Rare neoplastic disease
Low lumbar myelomeningocele	17771000119103	Rare developmental defect during embryogenesis
High lumbar myelomeningocele	17761000119109	Rare developmental defect during embryogenesis
Polysplenia heterotaxy syndrome	8641000119101	Rare developmental defect during embryogenesis
Arterial thoracic outlet syndrome	8051000119105	Rare surgical thoracic disease
Facies leprosa	5631000124102	Rare infectious disease
Thrombophlebitis of sigmoid sinus	5511000124107	Rare circulatory system disease
Plasmodium falciparum malaria with complication	4911000124103	Rare infectious disease
Myelomeningocele without hydrocephalus	4061000119104	Rare developmental defect during embryogenesis
Acute coccidioidomycosis	3071000119108	Rare infectious disease
Acoustic neuroma of bilateral vestibular nerves	2961000119106	Rare neoplastic disease
Recurrent acute disseminated encephalomyelitis	2701000124105	Rare neurologic disease
Recurrent optic neuritis	2691000124105	Rare ophthalmic disorder
2-methyl-3-hydroxybutyric aciduria	791000124107	Rare inborn errors of metabolism
Middle East respiratory syndrome	651000146102	Rare respiratory disease
Ehlers-Danlos syndrome classic type 2	1287094005	Rare systemic or rheumatologic disease
Episcleritis caused by Mycobacterium tuberculosis	1286780009
Conjunctivitis caused by Mycobacterium tuberculosis	1286779006
Primary Ewing's sarcoma of scapula	1285706005	Rare neoplastic disease
Mild hereditary factor IX deficiency disease with low response inhibitor	1285666002	Rare hematologic disease
Mild hereditary factor IX deficiency disease with high response inhibitor	1285665003	Rare hematologic disease
Moderate hereditary factor IX deficiency disease with low response inhibitor	1285664004	Rare hematologic disease
Moderate hereditary factor IX deficiency disease with high response inhibitor	1285663005	Rare hematologic disease
Severe hereditary factor IX deficiency disease with low response inhibitor	1285662000	Rare hematologic disease
Severe hereditary factor IX deficiency disease with high response inhibitor	1285661007	Rare hematologic disease
Moderate hereditary factor VIII deficiency disease with low response inhibitor	1285660008	Rare hematologic disease
Moderate hereditary factor VIII deficiency disease with high response inhibitor	1285659003	Rare hematologic disease
Severe hereditary factor VIII deficiency disease with low response inhibitor	1285658006	Rare hematologic disease
Severe hereditary factor VIII deficiency disease with high response inhibitor	1285657001	Rare hematologic disease
Mild hereditary factor VIII deficiency disease with low response inhibitor	1285656005	Rare hematologic disease
Mild hereditary factor VIII deficiency disease with high response inhibitor	1285655009	Rare hematologic disease
Neovascular glaucoma due to central retinal vein occlusion	1285643003	Rare ophthalmic disorder
Wolfram syndrome type 2	1285519007	Rare endocrine disease
Wolfram syndrome type 1	1285518004	Rare endocrine disease
Glaucoma drainage implant endophthalmitis	1285506008	Rare ophthalmic disorder
Inverse Klippel Trénaunay syndrome	1285323003	Rare developmental defect during embryogenesis
Triopia	1285322008	Rare ophthalmic disorder
Fanconi anemia of complementation group C	1285021005	Rare developmental defect during embryogenesis
Serine biosynthesis pathway deficiency, infantile/juvenile form	1284855000	Rare inborn errors of metabolism
Short stature, skeletal dysplasia, retinal degeneration, intellectual disability, sensorineural hearing loss syndrome	1284851009	Rare developmental defect during embryogenesis, Rare neurologic disease
Primary malignant Sertoli-Leydig cell tumor of ovary	1284849005	Rare neoplastic disease
Dystonia 28	1281844004	Rare neurologic disease
Choanal atresia, athelia, hypothyroidism, delayed puberty, short stature syndrome	1281843005	Rare developmental defect during embryogenesis
GNAO1-related developmental delay, seizures, movement disorder spectrum	1281842000	Rare neurologic disease
Multiple mitochondrial dysfunctions syndrome type 6	1279891002	Rare inborn errors of metabolism
Multiple mitochondrial dysfunctions syndrome type 5	1279890001	Rare inborn errors of metabolism
Microcephaly, facial dysmorphism, ocular anomalies, multiple congenital anomalies syndrome	1279889005	Rare developmental defect during embryogenesis, Rare neurologic disease
Complement hyperactivation, angiopathic thrombosis, protein losing enteropathy syndrome	1279887007	Rare gastroenterologic disease
Calpain-3-related limb girdle muscular dystrophy D4	1279886003	Rare neurologic disease
POMGNT2-related limb girdle muscular dystrophy R24	1279884000	Rare neurologic disease
Laminin alpha-2 related limb girdle muscular dystrophy R23	1279883006	Rare neurologic disease
Metastatic embryonal rhabdomyosarcoma	1279882001	Rare neoplastic disease
Combined oxidative phosphorylation defect type 39	1279845005	Rare neurologic disease
Primary triglyceride deposit cardiomyovasculopathy	1279844009	Rare cardiac disease
Short rib polydactyly syndrome type 5	1279843003	Rare bone disease, Rare developmental defect during embryogenesis
Autosomal recessive mendelian susceptibility to mycobacterial disease due to partial JAK1 deficiency	1279842008	Rare immune disease
Undifferentiated carcinoma with osteoclast-like giant cells of pancreas	1279841001	Rare neoplastic disease
Spinocerebellar ataxia type 45	1279840000	Rare neurologic disease
Spinocerebellar ataxia type 46	1279839002	Rare neurologic disease
Hereditary sensory and autonomic neuropathy type 6	1279838005	Rare neurologic disease
Congenital cataract microcornea with corneal opacity	1279837000	Rare ophthalmic disorder
Familial multinodular goiter syndrome	1279836009	Rare endocrine disease
Ectodermal dysplasia, hyperhidrosis, cutaneous syndactyly syndrome	1279835008	Rare developmental defect during embryogenesis, Rare odontologic disease
Congenital insensitivity to pain, hyperhidrosis, absence of cutaneous sensory innervation	1279834007	Rare neurologic disease
Acute occlusion of peripheral artery due to thrombosis	1279832006	Rare circulatory system disease
Congenital insensitivity to pain, anosmia, neuropathic arthropathy	1279831004	Rare neurologic disease, Rare otorhinolaryngologic disease
Lyme neuroborreliosis	1269516003	Rare infectious disease
Adrenomyeloneuropathy	1269423000	Rare inborn errors of metabolism
Primary fibrillary astrocytoma of central nervous system	1269414003	Rare neoplastic disease
Primary pilomyxoid astrocytoma	1269413009	Rare neoplastic disease
Primary medulloepithelioma of central nervous system	1269412004	Rare neoplastic disease
Posterior lesion of thoracic spine due to closed subluxation of joint of thoracic spine	1269393006	Rare neurologic disease
Central lesion of thoracic spine due to closed subluxation of joint of thoracic spine	1269392001	Rare neurologic disease
Posterior lesion of thoracic spine due to open subluxation of joint of thoracic spine	1269391008	Rare neurologic disease
Central lesion of thoracic spine due to open subluxation of joint of thoracic spine	1269390009	Rare neurologic disease
Anterior lesion of thoracic spine due to open subluxation of joint of thoracic spine	1269389000	Rare neurologic disease
Lesion of thoracic spinal cord due to subluxation of joint of thoracic spine	1269385006	Rare neurologic disease
Complete lesion of thoracic spinal cord due to open subluxation of joint of thoracic spine	1269383004	Rare neurologic disease
Posterior lesion of thoracic spinal cord due to open dislocation of joint of thoracic spine	1269382009	Rare neurologic disease
Central lesion of thoracic spinal cord due to open dislocation of joint of thoracic spine	1269381002	Rare neurologic disease
Anterior lesion of thoracic spinal cord due to open dislocation of joint of thoracic spine	1269380001	Rare neurologic disease
Complete lesion of thoracic spinal cord due to closed subluxation of joint of thoracic spine	1269379004	Rare neurologic disease
Posterior lesion of thoracic spinal cord due to closed dislocation of joint of thoracic spine	1269378007	Rare neurologic disease
Central lesion of thoracic spinal cord due to closed dislocation of joint of thoracic spine	1269377002	Rare neurologic disease
Anterior lesion of thoracic spinal cord due to closed subluxation of joint of thoracic spine	1269376006	Rare neurologic disease
Anterior lesion of thoracic spinal cord due to closed dislocation of joint of thoracic spine	1269375005	Rare neurologic disease
Primary carcinosarcoma of corpus uteri	1269347008	Rare neoplastic disease
Lesion of thoracic spinal cord due to open dislocation of joint of thoracic spine	1269343007	Rare neurologic disease
Lesion of thoracic spinal cord due to closed dislocation of joint of thoracic spine	1269342002	Rare neurologic disease
Leukocyte adhesion deficiency type III	1269277004	Rare immune disease
Malignancy diagnosed during pregnancy	1269273000	Rare gynecologic or obstetric disease
Atypical Fanconi syndrome, neonatal hyperinsulinism syndrome	1269271003	Rare endocrine disease
Infection-related hemolytic uremic syndrome	1269270002	Rare renal disease
Primary hypomagnesemia, refractory seizures, intellectual disability syndrome	1269236003	Rare renal disease
Autosomal recessive extra-oral halitosis	1269235004	Rare inborn errors of metabolism
Predisposition to severe viral infection due to IRF7 deficiency	1269234000	Rare immune disease
Posterior-predominant lissencephaly, broad flat pons and medulla-midline crossing defects syndrome	1269233006	Rare developmental defect during embryogenesis
Lipoyl transferase 2 deficiency	1269231008	Rare inborn errors of metabolism
Spondylometaphyseal dysplasia, corneal dystrophy syndrome	1269226006	Rare bone disease
Hemolytic uremic syndrome with DGKE deficiency	1269225005	Rare hematologic disease
Craniosynostosis, microretrognathia, severe intellectual disability syndrome	1269224009	Rare developmental defect during embryogenesis
Paraneoplastic uveitis	1269223003	Rare ophthalmic disorder
Acute tricyclic antidepressant poisoning	1269177007	Rare disorder due to toxic effects
Complication following transplant of cornea	1269145009	Rare transplantation disease
Metastatic rhabdomyosarcoma	1269121005	Rare neoplastic disease
Primary large cell medulloblastoma of brain	1269052009	Rare neoplastic disease
Primary desmoplastic nodular medulloblastoma of brain	1269051002	Rare neoplastic disease
Primary gemistocytic astrocytoma of central nervous system	1269050001	Rare neoplastic disease
Primary giant cell glioblastoma of central nervous system	1269049001	Rare neoplastic disease
Primary diffuse intrinsic pontine glioma	1269048009	Rare neoplastic disease
Primary papillary tumor of pineal region	1269047004	Rare neoplastic disease
Primary chordoma	1269046008	Rare neoplastic disease
Primary mixed germ cell tumor	1269045007	Rare neoplastic disease
Primary desmoplastic small round cell tumor	1269044006	Rare neoplastic disease
Primary malignant rhabdoid tumor	1269043000	Rare neoplastic disease
Primary protoplasmic astrocytoma of brain	1269042005	Rare neoplastic disease
Primary gliomatosis cerebri	1268966009	Rare neoplastic disease
Primary anaplastic ependymoma of central nervous system	1268965008	Rare neoplastic disease
Primary anaplastic oligodendroglioma of central nervous system	1268964007	Rare neoplastic disease
Primary polyembryoma	1268962006	Rare neoplastic disease
Primary diffuse astrocytoma of brain	1268961004	Rare neoplastic disease
Primary astroblastoma of central nervous system	1268960003	Rare neoplastic disease
Primary primitive neuroectodermal tumor of cervix uteri	1268959008	Rare neoplastic disease
Primary primitive neuroectodermal tumor of corpus uteri	1268958000	Rare neoplastic disease
Primary pineoblastoma	1268957005	Rare neoplastic disease
Primary extramammary Paget disease of skin	1268956001	Rare neoplastic disease
Primary malignant Triton tumor	1268955002	Rare neoplastic disease
Primary pancreatoblastoma	1268911008	Rare neoplastic disease
Primary carcinofibroma of corpus uteri	1268909004	Rare neoplastic disease
Primary Paget disease of nipple	1268908007	Rare neoplastic disease
Primary Klatskin tumor	1268906006	Rare neoplastic disease
Primary malignant peripheral nerve sheath tumor	1268905005	Rare neoplastic disease
Primary epithelioid hemangioendothelioma	1268904009	Rare developmental defect during embryogenesis
Primary pulmonary blastoma	1268902008	Rare neoplastic disease
Primary retinoblastoma of retina	1268901001	Rare neoplastic disease
Primary linitis plastica of stomach	1268900000	Rare neoplastic disease
Primary pleuropulmonary blastoma	1268899005	Rare neoplastic disease
Primary mixed oligoastrocytoma	1268898002	Rare neoplastic disease
Primary theca steroid producing cell malignant neoplasm of ovary	1268897007	Rare neoplastic disease
Primary pineal parenchymal tumor of intermediate differentiation	1268888008	Rare neoplastic disease
Primary ependymoblastoma	1268885006	Rare neoplastic disease
Primary malignant seminoma of testis	1268721009	Rare neoplastic disease
Primary malignant peripheral nerve sheath tumor with perineurial differentiation	1268720005	Rare neoplastic disease
Primary anaplastic astrocytoma of central nervous system	1268719004	Rare neoplastic disease
Primary malignant thymoma	1268718007	Rare neoplastic disease
Primary oligodendroglioma	1268717002	Rare neoplastic disease
Primary medulloblastoma	1268716006	Rare neoplastic disease
Primary malignant fibrous histiocytoma	1268715005	Rare neoplastic disease
Primary nephroblastoma	1268714009	Rare neoplastic disease
Primary malignant mesothelioma of peritoneum	1268712008	Rare neoplastic disease
Primary hepatoblastoma of liver	1268711001	Rare neoplastic disease
Primary adamantinoma of long bone	1268710000	Rare neoplastic disease
Primary malignant dysgerminoma of ovary	1268707007	Rare neoplastic disease
Primary malignant granulosa cell tumor of ovary	1268706003	Rare neoplastic disease
Primary malignant mesothelioma of pleura	1268704000	Rare neoplastic disease
Primary peripheral neuroectodermal tumor	1268703006	Rare neoplastic disease
Primary choroid plexus carcinoma	1268702001	Rare neoplastic disease
Primary gliosarcoma of central nervous system	1268701008	Rare neoplastic disease
Primary spermatocytic seminoma of testis	1268700009	Rare neoplastic disease
Primary pilomatrix carcinoma of skin	1268699008	Rare skin disease
Primary solid pseudopapillary carcinoma of pancreas	1268698000	Rare neoplastic disease
Primary adenosarcoma of corpus uteri	1268697005	Rare neoplastic disease
Primary renal medullary carcinoma	1268642000	Rare neoplastic disease
Primary mucinous tubular and spindle cell renal carcinoma	1268641007	Rare neoplastic disease
Primary lymphoepithelial carcinoma	1268640008	Rare neoplastic disease
Primary carcinosarcoma of cervix uteri	1268639006	Rare neoplastic disease
Primary adenosarcoma of cervix uteri	1268638003	Rare neoplastic disease
Primary MiT family translocation renal cell carcinoma	1268637008	Rare neoplastic disease
Primary squamous cell carcinoma of small intestine	1268636004	Rare neoplastic disease
Primary squamous cell carcinoma of colon	1268635000	Rare neoplastic disease
Primary squamous cell carcinoma of stomach	1268634001	Rare neoplastic disease
Primary squamous cell carcinoma of rectum	1268633007	Rare neoplastic disease
Primary squamous cell carcinoma of gallbladder and extrahepatic biliary tract	1268632002	Rare neoplastic disease
Primary glassy cell carcinoma of cervix uteri	1268631009	Rare neoplastic disease
Primary acinar cell carcinoma of pancreas	1268563005	Rare neoplastic disease
Primary serous cystadenocarcinoma of pancreas	1268561007	Rare neoplastic disease
Primary salivary gland type carcinoma of esophagus	1268548007	Rare neoplastic disease
Primary epithelioid sarcoma	1268547002	Rare neoplastic disease
Primary mucinous cystadenocarcinoma of pancreas	1268546006	Rare neoplastic disease
Primary transitional cell carcinoma of corpus uteri	1268545005	Rare neoplastic disease
Primary clear cell sarcoma of kidney	1268543003	Rare neoplastic disease
Primary invasive intraductal papillary-mucinous carcinoma of pancreas	1268542008	Rare neoplastic disease
Primary squamous cell carcinoma of liver and intrahepatic biliary tract	1268541001	Rare neoplastic disease
Primary small cell carcinoma of ovary	1268540000	Rare neoplastic disease
Primary metaplastic carcinoma of breast	1268539002	Rare neoplastic disease
Primary clear cell adenocarcinoma of ovary	1268538005	Rare neoplastic disease
Primary adenoid cystic carcinoma of cervix uteri	1268537000	Rare neoplastic disease
Primary adenoid basal carcinoma of cervix uteri	1268536009	Rare neoplastic disease
Primary Ewing sarcoma of soft tissue	1268534007	Rare neoplastic disease
Primary Ewing sarcoma of bone	1268533001	Rare neoplastic disease
Primary carcinoma of ampulla of Vater	1268532006	Rare neoplastic disease
Primary alveolar soft part sarcoma	1268531004	Rare neoplastic disease
Primary olfactory neuroblastoma	1268528000	Rare neoplastic disease
Primary carcinosarcoma of ovary	1268526001	Rare neoplastic disease
Acute and subacute endocarditis of right side of heart due to infection	1268520007	Rare infectious disease
Primary neuroblastoma	1268519001	Rare neoplastic disease
Primary small cell neuroendocrine carcinoma of bladder	1268518009	Rare neoplastic disease
Primary papillary renal cell carcinoma	1268503008	Rare neoplastic disease
Primary embryonal sarcoma of liver	1268502003	Rare neoplastic disease
Primary tubulocystic renal cell carcinoma	1268501005	Rare neoplastic disease
Primary chromophobe renal cell carcinoma	1268500006	Rare neoplastic disease
Primary collecting duct carcinoma of kidney	1268499002	Rare neoplastic disease
Primary carcinoma of stomach due to Epstein-Barr virus disease	1268488004	Rare neoplastic disease
Primary carcinoma of nasopharynx	1268487009	Rare neoplastic disease
Primary ganglioneuroblastoma	1268486000	Rare neoplastic disease
Primary non-seminomatous germ cell neoplasm of testis	1268485001	Rare neoplastic disease
Primary synovial sarcoma	1268484002	Rare neoplastic disease
Thoracic spinal cord lesion due to thoracic spinal dislocation	1268463007	Rare neurologic disease
Primary osteosarcoma of bone	1268462002	Rare neoplastic disease
Primary cholangiocarcinoma of biliary tract	1268461009	Rare neoplastic disease
Primary parathyroid carcinoma	1268460005	Rare neoplastic disease
Primary adrenal cortical carcinoma	1268459000	Rare neoplastic disease
Primary anaplastic thyroid carcinoma	1268458008	Rare neoplastic disease
Radioulnar synostosis following traumatic injury	1268410004	Rare developmental defect during embryogenesis
Congenital radioulnar synostosis	1268409009	Rare developmental defect during embryogenesis
Primary undifferentiated carcinoma of stomach	1268396008	Rare neoplastic disease
Primary undifferentiated carcinoma of liver and intrahepatic biliary tract	1268391003	Rare neoplastic disease
Primary undifferentiated carcinoma of esophagus	1268389006	Rare neoplastic disease
Primary undifferentiated carcinoma of body of uterus	1268387008	Rare neoplastic disease
Graft versus host disease of intestine	1268379007	Rare immune disease
Primary pituitary carcinoma	1268352008	Rare neoplastic disease
Primary clear cell carcinoma of kidney	1268351001	Rare neoplastic disease
Primary carcinoma of vagina	1268350000	Rare neoplastic disease
Primary endometrioid carcinoma of ovary	1268349000	Rare neoplastic disease
Primary small cell carcinoma of lung	1268348008	Rare neoplastic disease
Familial lecithin cholesterol acyltransferase deficiency	1264565005	Rare endocrine disease
Acute undifferentiated leukemia	1264458000	Rare neoplastic disease
Unclassifiable myelodysplastic syndrome	1264416003	Rare neoplastic disease
Familial gastric type 1 neuroendocrine neoplasm	1264340007	Rare neoplastic disease
Tetanus following molar pregnancy	1264131000	Rare infectious disease
Tetanus following ectopic pregnancy	1264130004	Rare infectious disease
Late-onset citrullinemia type I	1264112006	Rare inborn errors of metabolism
Persistent left superior vena cava connecting through coronary sinus to left sided atrium	1264081007	Rare developmental defect during embryogenesis
Autosomal dominant osteopetrosis type 1	1264041000	Rare bone disease
Primary hypereosinophilic syndrome	1264010001	Rare hematologic disease
Isolated cytochrome C oxidase deficiency	1264009006	Rare inborn errors of metabolism
Adenovirus infection in immunocompromised person	1264007008	Rare infectious disease
NLRC4-related familial cold autoinflammatory syndrome	1264006004	Rare systemic or rheumatologic disease
Immunoglobulin G4 related submandibular gland disease	1264005000	Rare otorhinolaryngologic disease, Rare systemic or rheumatologic disease
Postcardiotomy acute right ventricular failure	1264003007	Rare cardiac disease
De novo thrombotic microangiopathy following transplant of kidney	1264001009	Rare renal disease, Rare transplantation disease
Scar of eye due to and following filtration operation for glaucoma	1264000005	Rare ophthalmic disorder
Late delayed necrosis of neuron due to and following radiotherapy	1263562002	Rare neurologic disease
Benign intracranial hypertension due to anemia	1263549001	Rare neurologic disease
Benign intracranial hypertension due to thrombus of intracranial vein	1263547004	Rare neurologic disease
Benign intracranial hypertension due to endocrine disease	1263546008	Rare neurologic disease
Benign intracranial hypertension due to metabolic disease	1263545007	Rare neurologic disease
Benign monomelic amyotrophy of upper limb	1263540002	Rare neurologic disease
Benign monomelic amyotrophy of lower limb	1263539004	Rare neurologic disease
Isolated distichiasis	1263461006	Rare developmental defect during embryogenesis
Birt Hogg Dubé syndrome	1263460007	Rare neoplastic disease
Malignant non-dysgerminomatous germ cell tumor of ovary	1263450003	Rare neoplastic disease
Isolated encephalocele	1263449003	Rare developmental defect during embryogenesis
Familial gigantiform cementoma of jaw	1263445009	Rare bone disease
Large congenital pigmented melanocytic nevus of skin	1260467009	Rare skin disease
Isolated focal non-epidermolytic palmoplantar keratoderma	1260463008	Rare skin disease
Infantile multisystem neurologic, endocrine, pancreatic disease	1260450002	Rare developmental defect during embryogenesis
Polyendocrine polyneuropathy syndrome	1260449002	Rare endocrine disease
Dystonia due to metachromatic leucodystrophy	1260391004	Rare neurologic disease
Injury of brain due to early delayed brain irradiation	1260359000	Rare neurologic disease
Injury of brain due to early brain irradiation	1260357003	Rare neurologic disease
Hydrocephalus ex vacuo due to and following radiation therapy	1260338007	Rare neurologic disease
Familial hemiplegic migraine type 2	1260330000	Rare neurologic disease
Familial hemiplegic migraine type 1	1260329005	Rare neurologic disease
Familial hemiplegic migraine type 3	1260327007	Rare neurologic disease
Resistance to thyroid hormone due to mutation in thyroid hormone receptor beta	1260241001	Rare endocrine disease
Resistance to thyroid hormone due to mutation in thyroid hormone receptor alpha	1260240000	Rare endocrine disease
EVEN-plus syndrome	1260203008	Rare developmental defect during embryogenesis
Monoclonal mast cell activation syndrome	1260202003	Rare neoplastic disease
Non-syndromic genetic hearing loss	1260199008	Rare otorhinolaryngologic disease
Idiopathic steroid-sensitive nephrotic syndrome with secondary steroid resistance	1260198000	Rare renal disease
Idiopathic non-lupus full-house nephropathy	1260197005	Rare renal disease
GRIN2B-related developmental delay, intellectual disability, autism spectrum disorder	1260195002	Rare neurologic disease
Idiopathic steroid-resistant nephrotic syndrome	1260194003	Rare renal disease
Acute radiation syndrome	1260191006	Rare disorder due to toxic effects
Ventilator-induced diaphragmatic dysfunction	1260190007	Rare respiratory disease
Phyllodes tumor of prostate	1260182007	Rare neoplastic disease
Benign metanephric tumor	1260181000	Rare renal disease
Growing teratoma syndrome	1260180004	Rare neoplastic disease
Megalencephaly, severe kyphoscoliosis, overgrowth syndrome	1260143005	Rare developmental defect during embryogenesis
Congenital vertebral, cardiac, renal anomalies syndrome	1260142000	Rare developmental defect during embryogenesis
Congenital cataract, severe neonatal hepatopathy, global developmental delay syndrome	1260140008	Rare hepatic disease, Rare ophthalmic disorder
Genetic non-syndromic obesity	1260139006	Rare endocrine disease
Spastic paraplegia, intellectual disability, nystagmus, obesity syndrome	1260134001	Rare neurologic disease
Syndromic sensorineural deafness due to combined oxidative phosphorylation defect	1260133007	Rare inborn errors of metabolism
Progressive essential tremor, speech impairment, facial dysmorphism, intellectual disability, abnormal behavior syndrome	1260130005	Rare neurologic disease
Infantile-onset axonal motor and sensory neuropathy, optic atrophy, neurodegenerative syndrome	1260129000	Rare neurologic disease
WARS2-related combined oxidative phosphorylation defect	1260128008	Rare inborn errors of metabolism
Primary malignant stromal sarcoma of endometrium	1260116000	Rare neoplastic disease
PUM1-associated developmental disability, ataxia, seizure syndrome	1260097007	Rare neurologic disease
AIDS (acquired immunodeficiency syndrome) wasting syndrome	1260096003	Rare immune disease
Menke Hennekam syndrome	1260095004	Rare developmental defect during embryogenesis
Lymphoepithelial carcinoma of oropharynx	1260091008	Rare neoplastic disease
Lymphoepithelial carcinoma of larynx	1260090009	Rare neoplastic disease
Squamous cell carcinoma of vallecula	1260084005	Rare neoplastic disease
Squamous cell carcinoma of hypopharyngeal aspect of aryepiglottic fold	1260079004	Rare neoplastic disease
Papillary squamous cell carcinoma of larynx	1260073003	Rare neoplastic disease
Adenoid squamous cell carcinoma of larynx	1260024007	Rare neoplastic disease
Primary malignant nerve sheath neoplasm of peripheral nerve of thorax	1259832005	Rare neoplastic disease
Primary malignant nerve sheath neoplasm of peripheral nerve of pelvis	1259831003	Rare neoplastic disease
Primary malignant nerve sheath neoplasm of peripheral nerve of head and neck	1259830002	Rare neoplastic disease
Primary malignant nerve sheath neoplasm of peripheral nerve of upper limb	1259829007	Rare neoplastic disease
Primary malignant nerve sheath neoplasm of peripheral nerve of abdomen	1259828004	Rare neoplastic disease
Primary mixed germ cell neoplasm of central nervous system	1259827009	Rare neoplastic disease
Primary epithelioid hemangioendothelioma of liver	1259826000	Rare developmental defect during embryogenesis
Primary chordoma of thoracic spine	1259825001	Rare neoplastic disease
Primary chordoma of lumbar spine	1259824002	Rare neoplastic disease
Primary chordoma of cervical spine	1259823008	Rare neoplastic disease
Primary anaplastic ganglioglioma of central nervous system	1259819000	Rare neoplastic disease
Primary pilomyxoid astrocytoma of brain	1259818008	Rare neoplastic disease
Primary pleomorphic xanthoastrocytoma of brain	1259817003	Rare neoplastic disease
Primary fibrillary astrocytoma of brain	1259816007	Rare neoplastic disease
Primary giant cell glioblastoma of brain	1259815006	Rare neoplastic disease
Primary gemistocytic astrocytoma of brain	1259814005	Rare neoplastic disease
Primary anaplastic oligoastrocytoma of central nervous system	1259813004	Rare neoplastic disease
Primary astroblastoma of brain	1259812009	Rare neoplastic disease
Primary malignant middle ear paraganglioma	1259810001	Rare neoplastic disease
Primary nephroblastoma of left kidney	1259807008	Rare neoplastic disease
Primary nephroblastoma of right kidney	1259806004	Rare neoplastic disease
Primary malignant peripheral nerve sheath tumor of gingival mucosa	1259805000	Rare neoplastic disease
Primary chordoma of vertebral column	1259804001	Rare neoplastic disease
Primary gastrointestinal stromal neoplasm of overlapping sites of stomach	1259802002	Rare neoplastic disease
Primary gastrointestinal stromal neoplasm of overlapping sites of small intestine	1259801009	Rare neoplastic disease
Primary oligodendroglioma of cerebrum	1259798003	Rare neoplastic disease
Primary Paget disease of skin of scrotum	1259797008	Rare neoplastic disease
Primary Paget disease of anal canal	1259796004	Rare neoplastic disease
Primary Paget disease of vulva	1259795000	Rare neoplastic disease
Primary invasive vulval Paget disease	1259791009	Rare neoplastic disease
Primary perianal Paget disease	1259790005	Rare neoplastic disease
Primary pleomorphic malignant fibrous histiocytoma of skin	1259789001	Rare neoplastic disease
Primary mesothelioma of parietal peritoneum	1259788009	Rare neoplastic disease
Primary extrarenal rhabdoid tumor	1259786008	Rare neoplastic disease
Primary melanotic malignant nerve sheath tumor	1259784006	Rare neoplastic disease
Primary epithelioid malignant nerve sheath tumor	1259783000	Rare neoplastic disease
Primary inflammatory malignant fibrous histiocytoma of skin	1259782005	Rare neoplastic disease
Primary giant cell malignant fibrous histiocytoma of skin	1259781003	Rare neoplastic disease
Primary superficial malignant fibrous histiocytoma of skin	1259780002	Rare neoplastic disease
Primary malignant fibrous histiocytoma of skin	1259779000	Rare neoplastic disease
Primary adamantinoma of femur	1259774005	Rare neoplastic disease
Primary anaplastic astrocytoma of spinal cord	1259773004	Rare neoplastic disease
Primary glandular malignant peripheral nerve sheath tumor	1259766009	Rare neoplastic disease
Primary classic medulloblastoma	1259765008	Rare neoplastic disease
Primary chordoma of clivus	1259755002	Rare neoplastic disease
Primary malignant insulinoma	1259747009	Rare endocrine disease
Primary glioblastoma multiforme of central nervous system	1259744002	Rare neoplastic disease
Primary tibial adamantinoma	1259737006	Rare neoplastic disease
Primary malignant fibrous histiocytoma of orbit	1259735003	Rare neoplastic disease
Primary oligodendroglioma of spinal cord	1259732000	Rare neoplastic disease
Primary oligodendroglioma of brain	1259730008	Rare neoplastic disease
Primary malignant phyllodes tumor of breast	1259728006	Rare neoplastic disease
Primary epithelioid hemangioendothelioma of lung	1259726005	Rare developmental defect during embryogenesis
Primary medulloblastoma of cerebellum	1259725009	Rare neoplastic disease
Primary anaplastic astrocytoma of brain	1259724008	Rare neoplastic disease
Primary glioblastoma multiforme of spinal cord	1259723002	Rare neoplastic disease
Primary glioblastoma multiforme of brain	1259722007	Rare neoplastic disease
Primary mesothelioma of omentum	1259719005	Rare neoplastic disease
Primary mesothelioma of mesentery	1259718002	Rare neoplastic disease
Primary mesothelioma of pelvic peritoneum	1259717007	Rare neoplastic disease
Primary adenocarcinoma of Meckel diverticulum	1259697004	Rare neoplastic disease
Primary gliosarcoma of spinal cord	1259693000	Rare neoplastic disease
Primary gliosarcoma of brain	1259692005	Rare neoplastic disease
Primary mucosal nodular melanoma	1259676000	Rare neoplastic disease
Primary osteosarcoma of sternum	1259646007	Rare neoplastic disease
Primary osteosarcoma of bone of vertebra	1259645006	Rare neoplastic disease
Primary osteosarcoma of bone of rib	1259643004	Rare neoplastic disease
Primary osteosarcoma of bone of clavicle	1259641002	Rare neoplastic disease
Chronic inflammatory demyelinating disease of peripheral nervous system and central nervous system	1259636005	Rare neurologic disease
Cranial arachnoiditis	1259634008	Rare neurologic disease
Primary osteosarcoma of bone of head	1259623005	Rare neoplastic disease
Primary Ewing sarcoma of bone structure of upper limb	1259616009	Rare neoplastic disease
Primary Ewing sarcoma of bone of pelvis	1259615008	Rare neoplastic disease
Primary large cell Ewing sarcoma of bone	1259613001	Rare neoplastic disease
Primary carcinoma of Bartholin gland	1259610003	Rare neoplastic disease
Primary myxofibrosarcoma of skin	1259601006	Rare neoplastic disease
Primary spindle cell rhabdomyosarcoma	1259583003	Rare neoplastic disease
Primary botryoid rhabdomyosarcoma	1259582008	Rare neoplastic disease
Primary infantile fibrosarcoma	1259580000	Rare neoplastic disease
Cognitive impairment due to late-delayed irradiation of brain	1259562009	Rare neurologic disease
Congenital multi-minicore disease with external ophthalmoplegia	1259560001	Rare neurologic disease
Anoxic encephalopathy due to asphyxiation	1259558003	Rare neurologic disease
Leak of cranial cerebrospinal fluid due to and following injury of head	1259536000	Rare neurologic disease
Primary mucoepidermoid carcinoma of salivary gland	1259505008	Rare neoplastic disease
Primary adenoid cystic carcinoma of salivary gland	1259502006	Rare neoplastic disease
Primary mucoepidermoid carcinoma of submandibular gland	1259500003	Rare neoplastic disease
Primary adenoid cystic carcinoma of submandibular gland	1259498004	Rare neoplastic disease
Primary mucoepidermoid carcinoma of parotid gland	1259497009	Rare neoplastic disease
Primary adenoid cystic carcinoma of parotid gland	1259495001	Rare neoplastic disease
Primary endometrial carcinosarcoma	1259458001	Rare neoplastic disease
Primary neuroblastoma of central nervous system	1259457006	Rare neoplastic disease
Primary ganglioneuroblastoma of central nervous system	1259456002	Rare neoplastic disease
Primary fibrosarcoma of connective tissue	1259453005	Rare neoplastic disease
Primary abdominothoracic neuroblastoma	1259430009	Rare neoplastic disease
Primary paraspinal neuroblastoma	1259429004	Rare neoplastic disease
Primary pelvic neuroblastoma	1259428007	Rare neoplastic disease
Primary thoracic neuroblastoma	1259427002	Rare neoplastic disease
Primary adrenal neuroblastoma	1259426006	Rare neoplastic disease
Primary neuroblastoma of brain	1259425005	Rare neoplastic disease
Primary mixed follicular and papillary thyroid carcinoma	1259395002	Rare neoplastic disease
Primary adenosquamous carcinoma of cervix	1259387001	Rare neoplastic disease
Primary epithelioid cell sarcoma of skin	1259382007	Rare neoplastic disease
Primary cutaneous fibrosarcoma	1259381000	Rare neoplastic disease
Primary oat cell carcinoma of lung	1259370003	Rare neoplastic disease
Primary carcinoma of sublingual gland	1259343005	Rare neoplastic disease
Primary carcinoma of submandibular gland	1259342000	Rare neoplastic disease
Primary carcinoma of parotid gland	1259341007	Rare neoplastic disease
Primary carcinoma of fallopian tube	1259320001	Rare neoplastic disease
Primary fibrosarcoma of spleen	1259312003	Rare neoplastic disease
Hereditary von Willebrand disease	1259242002	Rare hematologic disease
Amyotrophic lateral sclerosis with spinocerebellar ataxia	1259129005	Rare neurologic disease
Amyotrophic lateral sclerosis with cerebellar dysfunction	1259127007	Rare neurologic disease
Amyotrophic lateral sclerosis with autonomic dysfunction	1259126003	Rare neurologic disease
Amyotrophic lateral sclerosis with multiple system atrophy	1259125004	Rare neurologic disease
Amyotrophic lateral sclerosis with frontotemporal dementia	1259124000	Rare neurologic disease
Amyotrophic lateral sclerosis, parkinsonism, dementia complex of Kii Peninsula	1259123006	Rare neurologic disease
Amyotrophic lateral sclerosis with parkinsonism	1259122001	Rare neurologic disease
Amyotrophic lateral sclerosis, parkinsonism, dementia complex of West New Guinea	1259121008	Rare neurologic disease
Antenatal multi-minicore disease with arthrogryposis multiplex congenita	1259119003	Rare neurologic disease
Juvenile Alexander disease	1259108001	Rare neurologic disease
Infantile Alexander disease	1259106002	Rare neurologic disease
Autoimmune brachial neuritis	1259105003	Rare neurologic disease
Adult-onset sporadic primary dystonia	1259072002	Rare neurologic disease
Adult Alexander disease	1259068001	Rare neurologic disease
Adult-onset familial idiopathic dystonia	1259061007	Rare neurologic disease
Brachial variant of chronic immune demyelinating polyradiculoneuropathy	1259051000	Rare neurologic disease
Castleman disease with immunoglobulin M monoclonal gammopathy of uncertain significance	1259049004	Rare hematologic disease
Post-infectious scleredema	1258980000	Rare skin disease
Pyoderma gangrenosum due to hematological disorder	1258979003	Rare systemic or rheumatologic disease
Baraitser Winter cerebrofrontofacial syndrome	1258972007	Rare developmental defect during embryogenesis
Congenital complete absence of right upper limb	1258936000	Rare developmental defect during embryogenesis
Congenital complete absence of left upper limb	1258935001	Rare developmental defect during embryogenesis
Pustular pyoderma gangrenosum	1256081007	Rare systemic or rheumatologic disease
Pyoderma gangrenosum due to inflammatory polyarthropathy	1256079005	Rare systemic or rheumatologic disease
Pyoderma gangrenosum due to inflammatory bowel disease	1256078002	Rare systemic or rheumatologic disease
Ulcerative pyoderma gangrenosum	1256055008	Rare systemic or rheumatologic disease
Split skin graft failure	1256047001	Rare transplantation disease
Superficial vegetating pyoderma gangrenosum	1256045009	Rare systemic or rheumatologic disease
Malignant mast cell tumor of lymph nodes of lower limb	1255899007	Rare neoplastic disease
Hodgkin disease, mixed cellularity of lymph nodes of lower limb	1255898004	Rare neoplastic disease
Hodgkin disease, lymphocytic-histiocytic predominance of lymph nodes of lower limb	1255897009	Rare neoplastic disease
Burkitt lymphoma of lymph nodes of upper limb	1255895001	Rare neoplastic disease
Hodgkin granuloma of lymph nodes of lower limb	1255894002	Rare neoplastic disease
Hodgkin disease, lymphocytic depletion of lymph nodes of lower limb	1255892003	Rare neoplastic disease
Hodgkin disease, lymphocytic depletion of lymph nodes of upper limb	1255890006	Rare neoplastic disease
Hodgkin paragranuloma of lymph nodes of upper limb	1255888005	Rare neoplastic disease
Hodgkin's paragranuloma of lymph nodes of lower limb	1255887000	Rare neoplastic disease
Letterer-Siwe disease of lymph nodes of lower limb	1255885008	Rare systemic or rheumatologic disease
Hodgkin sarcoma of lymph nodes of lower limb	1255883001	Rare neoplastic disease
Hodgkin disease, lymphocytic-histiocytic predominance of lymph nodes of upper limb	1255814001	Rare neoplastic disease
Letterer-Siwe disease of lymph nodes of upper limb	1255813007	Rare systemic or rheumatologic disease
Hodgkin disease, nodular sclerosis of lymph nodes of upper limb	1255812002	Rare neoplastic disease
Hodgkin disease, mixed cellularity of lymph nodes of upper limb	1255811009	Rare neoplastic disease
Malignant mast cell tumor of lymph nodes of upper limb	1255809000	Rare neoplastic disease
Hodgkin sarcoma of lymph nodes of upper limb	1255808008	Rare neoplastic disease
Sézary disease of lymph nodes of head and neck	1255801002	Rare neoplastic disease
Sézary disease of lymph nodes of neck	1255800001	Rare neoplastic disease
Sézary disease of lymph nodes of head	1255799000	Rare neoplastic disease
Hodgkin granuloma of lymph nodes of upper limb	1255798008	Rare neoplastic disease
Hodgkin disease, nodular sclerosis of lymph nodes of lower limb	1255797003	Rare neoplastic disease
Burkitt lymphoma of lymph nodes of lower limb	1255796007	Rare neoplastic disease
Hodgkin disease, nodular sclerosis of lymph nodes of neck	1255793004	Rare neoplastic disease
Hodgkin disease, nodular sclerosis of lymph nodes of head	1255792009	Rare neoplastic disease
Hodgkin disease, nodular sclerosis of lymph nodes of head and neck	1255791002	Rare neoplastic disease
Hodgkin disease, mixed cellularity of lymph nodes of head and neck	1255790001	Rare neoplastic disease
Hodgkin disease, mixed cellularity of lymph nodes of neck	1255789005	Rare neoplastic disease
Hodgkin disease, mixed cellularity of lymph nodes of head	1255788002	Rare neoplastic disease
Hodgkin paragranuloma of lymph nodes of head and neck	1255786003	Rare neoplastic disease
Hodgkin paragranuloma of lymph nodes of neck	1255785004	Rare neoplastic disease
Hodgkin paragranuloma of lymph nodes of head	1255784000	Rare neoplastic disease
Burkitt tumor of lymph nodes of head and neck	1255751000	Rare neoplastic disease
Burkitt tumor of lymph nodes of neck	1255750004	Rare neoplastic disease
Burkitt tumor of lymph nodes of head	1255749004	Rare neoplastic disease
Hodgkin sarcoma of lymph nodes of head and neck	1255745005	Rare neoplastic disease
Hodgkin sarcoma of lymph nodes of neck	1255744009	Rare neoplastic disease
Hodgkin sarcoma of lymph nodes of head	1255743003	Rare neoplastic disease
Letterer-Siwe disease of lymph nodes of head and neck	1255742008	Rare systemic or rheumatologic disease
Letterer-Siwe disease of lymph nodes of neck	1255741001	Rare systemic or rheumatologic disease
Letterer-Siwe disease of lymph nodes of head	1255740000	Rare systemic or rheumatologic disease
Hodgkin disease, lymphocytic-histiocytic predominance of lymph nodes of head and neck	1255739002	Rare neoplastic disease
Hodgkin disease, lymphocytic-histiocytic predominance of lymph nodes of neck	1255738005	Rare neoplastic disease
Hodgkin disease, lymphocytic-histiocytic predominance of lymph nodes of head	1255737000	Rare neoplastic disease
Mast cell malignancy of lymph nodes of neck	1255730003	Rare neoplastic disease
Mast cell malignancy of lymph nodes of head	1255729008	Rare neoplastic disease
Hodgkin granuloma of lymph nodes of head and neck	1255728000	Rare neoplastic disease
Hodgkin granuloma of lymph nodes of neck	1255727005	Rare neoplastic disease
Hodgkin granuloma of lymph nodes of head	1255726001	Rare neoplastic disease
Hodgkin lymphoma, lymphocyte depletion of lymph nodes of head and neck	1255687003	Rare neoplastic disease
Hodgkin lymphoma, lymphocyte depletion of lymph nodes of neck	1255666008	Rare neoplastic disease
Basaloid squamous cell carcinoma of larynx	1255647008	Rare neoplastic disease
Spindle cell squamous cell carcinoma of larynx	1255632004	Rare neoplastic disease
Rhabdomyosarcoma of myometrium of corpus uteri	1255628005	Rare neoplastic disease
Post-renal transplant nephropathy caused by BK polyomavirus	1255627000	Rare transplantation disease
Recurrent glomerulonephritis following transplantation of kidney	1255577005	Rare transplantation disease
Rhabdomyosarcoma of endometrium of corpus uteri	1255385002	Rare neoplastic disease
X-linked intellectual disability, short stature, overweight syndrome	1255335006	Rare developmental defect during embryogenesis
Spastic ataxia, dysarthria due to glutaminase deficiency	1255323007	Rare neurologic disease
Congenital contracture of limbs and face, hypotonia, developmental delay syndrome	1255322002	Rare developmental defect during embryogenesis
Autosomal dominant intellectual disability, craniofacial anomalies, cardiac defects syndrome	1255319004	Rare developmental defect during embryogenesis
X-linked myotubular myopathy, abnormal genitalia syndrome	1255278004	Rare developmental defect during embryogenesis
Congenital myopathy with reduced type 2 muscle fibers	1255274002	Rare neurologic disease
Juvenile-onset diabetes mellitus, central and peripheral neurodegeneration syndrome	1255271005	Rare endocrine disease
Lymphoplasmacytic lymphoma without immunoglobulin M production	1255270006	Rare neoplastic disease
Hypothalamic adipsic hypernatremia syndrome	1255269005	Rare endocrine disease
Oculocerebrodental syndrome	1255268002	Rare bone disease, Rare ophthalmic disorder
Immunoglobulin G4 related eosinophilic angiocentric fibrosis	1255207005	Rare systemic or rheumatologic disease
Primary papillary thyroid carcinoma with renal papillary neoplasia	1255194004	Rare neoplastic disease
Primary follicular thyroid carcinoma	1255192000	Rare neoplastic disease
Primary papillary thyroid carcinoma	1255191007	Rare neoplastic disease
Primary diffuse sclerosing papillary thyroid carcinoma	1255190008	Rare neoplastic disease
Classical-like Ehlers-Danlos syndrome type 2	1255121003	Rare systemic or rheumatologic disease
Myopathic Ehlers-Danlos syndrome	1255116001	Rare systemic or rheumatologic disease
Griscelli syndrome type 3	1254947002	Rare skin disease
Griscelli syndrome type 1	1254946006	Rare skin disease
Hereditary sensory autonomic neuropathy type IIC	1254941001	Rare neurologic disease
Pseudoxanthoma elasticum caused by penicillamine	1254939002	Rare skin disease
Pseudoxanthoma elasticum due to hemoglobinopathy	1254936009	Rare skin disease
Juvenile pityriasis rubra pilaris	1254920007	Rare skin disease
Hidradenitis suppurativa pyoderma gangrenosum complex	1254916008	Rare systemic or rheumatologic disease
Acquired paraneoplastic ichthyosis	1254908004	Rare skin disease
Acute febrile neutrophilic dermatosis of hand	1254886004	Rare skin disease
Adult pityriasis rubra pilaris	1254885000	Rare skin disease
Paraproteinemia-associated scleredema	1254862001	Rare skin disease
Acquired perforating pseudoxanthoma elasticum of periumbilical region	1254861008	Rare skin disease
Squamous cell carcinoma of laryngeal cartilage	1254852008	Rare neoplastic disease
Spindle cell squamous cell carcinoma of oropharynx	1254806001	Rare neoplastic disease
Squamous cell carcinoma of posterior wall of oropharynx	1254805002	Rare neoplastic disease
Papillary squamous cell carcinoma of oropharynx	1254803009	Rare neoplastic disease
Basaloid squamous cell carcinoma of oropharynx	1254801006	Rare neoplastic disease
Squamous cell carcinoma of lateral wall of oropharynx	1254800007	Rare neoplastic disease
X-linked intellectual disability, hypotonia, movement disorder syndrome	1254654006	Rare neurologic disease
Intellectual disability, macrocephaly, hypotonia, behavioral abnormalities syndrome	1254652005	Rare developmental defect during embryogenesis
Microcephaly, intellectual disability, sensorineural hearing loss, epilepsy, abnormal muscle tone syndrome	1254651003	Rare developmental defect during embryogenesis, Rare neurologic disease
Microcephaly, corpus callosum hypoplasia, intellectual disability, facial dysmorphism syndrome	1254650002	Rare developmental defect during embryogenesis
Polymorphic eruption of pregnancy	1252747005	Rare skin disease
B3GALT6-related spondylodysplastic Ehlers-Danlos syndrome	1251499005	Rare systemic or rheumatologic disease
Spondylodysplastic Ehlers-Danlos syndrome	1251488008	Rare systemic or rheumatologic disease
Lamb Shaffer syndrome	1251453008	Rare developmental defect during embryogenesis
4q25 proximal deletion syndrome	1251452003	Rare developmental defect during embryogenesis
MYBPC1-related autosomal recessive non-lethal arthrogryposis multiplex congenita syndrome	1251451005	Rare developmental defect during embryogenesis
16p12.1p12.3 triplication syndrome	1251450006	Rare developmental defect during embryogenesis
USP18 deficiency	1251449006	Rare neurologic disease
Polyclonal hyperviscosity syndrome	1251448003	Rare hematologic disease
NAD(P)HX epimerase deficiency	1251447008	Rare inborn errors of metabolism
NAD(P)HX dehydratase deficiency	1251446004	Rare inborn errors of metabolism
Drug-induced palmoplantar pustular psoriasis	1251421004	Rare skin disease
Congenital infiltrating lipomatosis of face	1251402007	Rare developmental defect during embryogenesis
Classical type acute febrile neutrophilic dermatosis	1251401000	Rare skin disease
Acute febrile neutrophilic dermatosis due to neoplastic disease	1251367000	Rare skin disease
Full thickness skin graft failure	1251346000	Rare transplantation disease
Generalized non-inflammatory peeling skin syndrome	1240463000	Rare skin disease
Generalized inflammatory peeling skin syndrome	1240462005	Rare skin disease
Congenital axonal neuropathy with encephalopathy	1237626001	Rare neurologic disease
Autosomal recessive cerebellar ataxia due to CWF19L1 deficiency	1237625002	Rare neurologic disease
Congenital insensitivity to pain with severe intellectual disability	1237623009	Rare neurologic disease
Fatty acyl-CoA reductase 1 deficiency	1237619001	Rare inborn errors of metabolism
Short stature, optic nerve atrophy, Pelger-Huët anomaly syndrome	1237618009	Rare developmental defect during embryogenesis
Secondary hypereosinophilic syndrome	1237617004	Rare hematologic disease
Primary oculocerebral non-Hodgkin lymphoma	1237578005	Rare neoplastic disease
Symptomatic form of Coffin-Lowry syndrome in female carrier	1237577000	Rare developmental defect during embryogenesis
Punctate acrokeratoderma freckle-like pigmentation	1237573001	Rare skin disease
Benign familial infantile epilepsy	1237571004	Rare neurologic disease
Alkaline ceramidase 3 deficiency	1237515001	Rare neurologic disease
Mitochondrial myopathy, cerebellar ataxia, pigmentary retinopathy syndrome	1237514002	Rare developmental defect during embryogenesis
Osteosclerotic metaphyseal dysplasia	1237513008	Rare bone disease
Short stature, developmental delay, congenital heart defect syndrome	1237512003	Rare inborn errors of metabolism
EMILIN-1-related connective tissue disease	1237511005	Rare neurologic disease
PLACK syndrome	1237509001	Rare skin disease
Cerebellar-facial-dental syndrome	1237475006	Rare developmental defect during embryogenesis, Rare neurologic disease
Lethal fetal brain malformation, duodenal atresia, bilateral renal hypoplasia syndrome	1237470001	Rare developmental defect during embryogenesis
NDE1-related microhydranencephaly	1237462006	Rare developmental defect during embryogenesis, Rare neurologic disease
PYCR2-related microcephaly, progressive leukoencephalopathy	1237421000	Rare developmental defect during embryogenesis
X-linked intellectual disability, global development delay, facial dysmorphism, sacral caudal remnant syndrome	1237420004	Rare developmental defect during embryogenesis
Spastic tetraplegia, thin corpus callosum, progressive postnatal microcephaly syndrome	1237418002	Rare infectious disease
CAD-CDG - carbamoyl-phosphate synthetase 2, aspartate transcarbamylase, and dihydroorotase congenital disorder of glycosylation	1237417007	Rare inborn errors of metabolism
Progressive autosomal recessive cerebellar ataxia, sensorineural hearing loss syndrome	1237413006	Rare developmental defect during embryogenesis
Regressive spondylometaphyseal dysplasia	1237412001	Rare bone disease
Acute myeloid leukemia with BCR-ABL1	1237368006	Rare neoplastic disease
Aprosencephaly cerebellar dysgenesis	1237366005	Rare developmental defect during embryogenesis
Aprosencephaly/atelencephaly spectrum	1237365009	Rare developmental defect during embryogenesis
Hydrops, lactic acidosis, sideroblastic anemia, multisystemic failure syndrome	1237349008	Rare developmental defect during embryogenesis, Rare inborn errors of metabolism
Caroli syndrome	1237346001	Rare hepatic disease
46,XX ovarian dysgenesis, short stature syndrome	1237345002	Rare developmental defect during embryogenesis
Symptomatic form of fragile X syndrome in female carrier	1237344003	Rare developmental defect during embryogenesis, Rare gynecologic or obstetric disease
Otodental syndrome	1237343009	Rare developmental defect during embryogenesis
Lethal fetal cerebrorenogenitourinary agenesis/hypoplasia syndrome	1237342004	Rare developmental defect during embryogenesis
Intraductal tubulopapillary malignant neoplasm of pancreas	1237341006	Rare neoplastic disease
Primary malignant neuroendocrine neoplasm of thymus gland	1237340007	Rare neoplastic disease
Severe primary trimethylaminuria	1237339005	Rare inborn errors of metabolism
Exercise-induced malignant hyperthermia	1237338002	Rare neurologic disease
Extensive peripapillary myelinated nerve fibers of retina	1237337007	Rare ophthalmic disorder
Night blindness, skeletal anomalies, dysmorphism syndrome	1237228009	Rare developmental defect during embryogenesis
Isotretinoin syndrome	1237226008	Rare developmental defect during embryogenesis
Dermatosparaxis Ehlers-Danlos syndrome	1237225007	Rare systemic or rheumatologic disease
Symptomatic form of hemochromatosis type 1	1237181009	Rare inborn errors of metabolism
FG syndrome type 1	1237179007	Rare developmental defect during embryogenesis
DONSON-related microcephaly, short stature, limb abnormalities spectrum	1236845001	Rare developmental defect during embryogenesis, Rare neurologic disease
Early-onset myopathy, areflexia, respiratory distress, dysphagia syndrome	1236844002	Rare neurologic disease
PDE4D haploinsufficiency syndrome	1236843008	Rare developmental defect during embryogenesis
Encephalopathy due to mitochondrial and peroxisomal fission defect	1236807002	Rare neurologic disease
MEPAN syndrome	1236805005	Rare neurologic disease
Cerebellar ataxia with neuropathy and bilateral vestibular areflexia syndrome	1236804009	Rare neurologic disease
Congenital cochleovestibular malformation	1234911006	Rare otorhinolaryngologic disease
Congenital straddling and overriding tricuspid valve	1234910007	Rare developmental defect during embryogenesis
Congenital azygos continuation of inferior vena cava	1234908005	Rare developmental defect during embryogenesis
46,XX ovotesticular disorder of sex development	1234906009	Rare developmental defect during embryogenesis
MIRAGE syndrome	1234831009	Rare endocrine disease
14q32 duplication syndrome	1234830005	Rare neoplastic disease
Osteofibrous dysplasia	1234828008	Rare bone disease
Acute macular neuroretinopathy	1234824005	Rare ophthalmic disorder
Idiopathic peliosis hepatis	1234823004	Rare developmental defect during embryogenesis
Idiopathic ductopenia	1234822009	Rare hepatic disease
Primary intrahepatic lithiasis	1234821002	Rare hepatic disease
Limb girdle muscular dystrophy due to POMK deficiency	1234819007	Rare neurologic disease
Idiopathic optic perineuritis	1231757001	Rare ophthalmic disorder
Recurrent idiopathic neuroretinitis	1231751000	Rare ophthalmic disorder
Adult-onset overlap myositis	1231749004	Rare neurologic disease
Isolated agenesis of cerebellar vermis	1231746006	Rare developmental defect during embryogenesis
Rolandic epilepsy, paroxysmal exercise-induced dystonia, writer's cramp syndrome	1231737000	Rare neurologic disease
Isolated bone marrow mastocytosis	1231735008	Rare neoplastic disease
Smoldering systemic mastocytosis	1231732006	Rare neoplastic disease
Postoperative bacterial endophthalmitis	1231700006	Rare ophthalmic disorder
Granulomatosis with polyangiitis of orbit	1231671001	Rare systemic or rheumatologic disease
Tuberculosis of orbit	1231669001
Intermediate uveitis due to sarcoidosis	1231665007	Rare ophthalmic disorder
Retinitis pigmentosa due to systemic disease	1231663000	Rare ophthalmic disorder
Retrobulbar neuritis due to multiple sclerosis	1231659007	Rare ophthalmic disorder
Sarcoidosis of orbit	1231658004	Rare systemic or rheumatologic disease
Sarcoidosis of lacrimal gland	1231657009	Rare systemic or rheumatologic disease
Mitochondrial deoxyribonucleic acid depletion syndrome myopathic form	1231309005	Rare inborn errors of metabolism
Autosomal dominant generalized dystrophic epidermolysis bullosa	1231284001	Rare skin disease
Congenital isolated adrenocorticotropic hormone deficiency	1231283007	Rare endocrine disease
Benign familial neonatal-infantile seizures	1231282002	Rare neurologic disease
46,XY disorder of sex development due to isolated 17,20-lyase deficiency	1231281009	Rare developmental defect during embryogenesis
Endogenous bacterial endophthalmitis	1231280005	Rare ophthalmic disorder
Endogenous fungal endophthalmitis	1231279007	Rare ophthalmic disorder
Exogenous fungal endophthalmitis	1231276000	Rare ophthalmic disorder
Primary malignant ependymoma of optic nerve	1231267007	Rare neoplastic disease
Endogenous candidal endophthalmitis	1231260009	Rare ophthalmic disorder
Endogenous Aspergillus endophthalmitis	1231258007	Rare infectious disease, Rare ophthalmic disorder
Idiopathic optic neuritis	1231240001	Rare ophthalmic disorder
Multiple sclerosis associated intermediate uveitis	1231232007	Rare ophthalmic disorder
Neurotrophic keratitis following herpes simplex dendritic keratitis	1231228001	Rare ophthalmic disorder
Neuroretinitis following infectious disease	1231227006	Rare ophthalmic disorder
Post-surgical neurotrophic keratitis	1231225003	Rare ophthalmic disorder
Orbital meningoencephalocele	1231206001	Rare developmental defect during embryogenesis
Optic neuritis due to demyelinating disease	1231202004	Rare ophthalmic disorder
Paraneoplastic opsoclonus myoclonus syndrome	1231185005	Rare neurologic disease
Familial isolated retinal arterial tortuosity	1231183003	Rare neurologic disease
Isolated osteopoikilosis	1231182008	Rare bone disease
Non-syndromic metopic craniosynostosis	1231181001	Rare developmental defect during embryogenesis
Papillary intralymphatic angioendothelioma	1231180000	Rare neoplastic disease
Idiopathic avascular necrosis of bone	1231179003	Rare bone disease
Hereditary continuous muscle fiber activity	1231178006	Rare neurologic disease
Congenital fistula of commissure of lips	1231176005	Rare developmental defect during embryogenesis
Congenital anomaly of fourth branchial cleft	1231175009	Rare developmental defect during embryogenesis
Congenital anomaly of third branchial cleft	1231170004	Rare developmental defect during embryogenesis
Congenital anomaly of second branchial cleft	1231169000	Rare developmental defect during embryogenesis
Primary failure of tooth eruption	1231153007	Rare odontologic disease
Osteonecrosis of jaw	1231151009	Rare bone disease
Isolated foveal hypoplasia	1231150005	Rare ophthalmic disorder
AH amyloidosis	1231149005	Rare systemic or rheumatologic disease
Linear verrucous nevus syndrome	1231148002	Rare skin disease
Furuncular myiasis	1231142001	Rare infectious disease
Mannosephosphate isomerase congenital disorder of glycosylation	1231141008	Rare inborn errors of metabolism
Lemierre syndrome	1231140009	Rare infectious disease
CNTNAP2-related developmental and epileptic encephalopathy	1230376005	Rare neurologic disease
Microphthalmia, microtia, fetal akinesia syndrome	1230344000	Rare developmental defect during embryogenesis
Distal hereditary motor neuropathy type 2	1230343006	Rare neurologic disease
Hepatitis B reinfection following liver transplantation	1230342001	Rare hepatic disease, Rare transplantation disease
Sepsis of premature infant	1230323000	Rare systemic or rheumatologic disease
Serous carcinoma of body of uterus	1230318000	Rare neoplastic disease
Fecal incontinence following creation of ileo-anal pouch	1230314003	Rare gastroenterologic disease
FTH1-related iron overload	1230310007	Rare inborn errors of metabolism
Off-periods in Parkinson disease not responding to oral treatment	1230308005	Rare immune disease
Fatal congenital hypertrophic cardiomyopathy due to glycogen storage disease	1230303001	Rare cardiac disease
B-cell immunodeficiency, limb anomaly, urogenital malformation syndrome	1230295000	Rare developmental defect during embryogenesis
Primary biliary cholangitis and/or primary sclerosing cholangitis and autoimmune hepatitis overlap syndrome	1230291009	Rare hepatic disease
Cytokine release syndrome due to chimeric antigen receptor T-cell immunotherapy	1230290005	Rare systemic or rheumatologic disease
Megaconial congenital muscular dystrophy	1230273004	Rare neurologic disease
Congenital hypothyroidism due to thyroid stimulating hormone receptor mutation	1230272009	Rare endocrine disease
Exstrophy epispadias complex	1230270001	Rare developmental defect during embryogenesis
Nasolacrimal duct cyst	1230269002	Rare developmental defect during embryogenesis
Congenital laryngotracheoesophageal cleft	1230239009	Rare developmental defect during embryogenesis
Femur fibula ulna complex	1230098009	Rare developmental defect during embryogenesis
Atypical Timothy syndrome	1230097004	Rare cardiac disease
Timothy syndrome	1230096008	Rare cardiac disease
Isolated blepharochalasis	1230068002	Rare ophthalmic disorder
Isolated microspherophakia	1230066003	Rare ophthalmic disorder
Congenital atresia of inferior vena cava without azygos continuation	1230062001	Rare developmental defect during embryogenesis
Lethal acantholytic erosive disorder	1230026002	Rare skin disease
Complete septate uterus	1230025003	Rare developmental defect during embryogenesis
Benign intraocular medulloepithelioma	1230023005	Rare neoplastic disease
Frontorhiny	1230021007	Rare bone disease
Congenital peripapillary staphyloma	1230020008	Rare ophthalmic disorder
Radiation-induced plexopathy	1230019002	Rare neurologic disease
Corticobasal syndrome	1230018005	Rare neurologic disease
Non-recovering brachial plexus injury due to birth trauma	1230017000	Rare neurologic disease
Familial congenital nasolacrimal duct obstruction	1230016009	Rare developmental defect during embryogenesis
Hereditary angioedema with C1Inh (C1 esterase inhibitor) deficiency	1230015008	Rare systemic or rheumatologic disease
Duane retraction syndrome with congenital deafness	1230014007	Rare ophthalmic disorder, Rare otorhinolaryngologic disease
Pigmentation defects, palmoplantar keratoderma, skin carcinoma syndrome	1230005002	Rare developmental defect during embryogenesis
Supratip dysplasia	1230004003	Rare developmental defect during embryogenesis
Heme oxygenase-1 deficiency	1230003009	Rare inborn errors of metabolism
Liver adenomatosis	1230002004	Rare neoplastic disease
Autosomal dominant myopia, midfacial retrusion, sensorineural hearing loss, rhizomelic dysplasia syndrome	1229999001	Rare bone disease
Myeloid and/or lymphoid neoplasm with PCM1-JAK2	1229988003	Rare neoplastic disease
Avascular necrosis of bone due to traumatic injury	1229979007	Rare bone disease
MAGEL2-related Prader-Willi-like syndrome	1229946007	Rare developmental defect during embryogenesis, Rare endocrine disease
SIM1-related Prader-Willi-like syndrome	1229943004	Rare developmental defect during embryogenesis, Rare endocrine disease
Severe combined immunodeficiency due to CORO1A deficiency	1229942009	Rare immune disease
Autosomal recessive T-cell negative, B-cell positive severe combined immunodeficiency due to CD45 deficiency	1229941002	Rare immune disease
Autosomal recessive T-cell negative, B-cell positive severe combined immunodeficiency due to IL-7Ralpha deficiency	1229940001	Rare immune disease
8q24.3 microdeletion syndrome	1229895008	Rare developmental defect during embryogenesis
20q11.2 microdeletion syndrome	1229891004	Rare developmental defect during embryogenesis
19p13.3 microduplication syndrome	1229883008	Rare developmental defect during embryogenesis, Rare neurologic disease
11q22.2q22.3 microdeletion syndrome	1229882003	Rare developmental defect during embryogenesis
Lethal brain and heart developmental defects syndrome	1229876001	Rare developmental defect during embryogenesis
9q21.13 microdeletion syndrome	1229875002	Rare neurologic disease
17q24.2 microdeletion syndrome	1229873009	Rare developmental defect during embryogenesis
Xq25 microduplication syndrome	1229872004	Rare developmental defect during embryogenesis
Primary squamous cell carcinoma of nasal cavity and paranasal sinus	1229871006	Rare neoplastic disease
16p13.2 microdeletion syndrome	1228890005	Rare developmental defect during embryogenesis
9q33.3q34.11 microdeletion syndrome	1228886008	Rare developmental defect during embryogenesis
ALECT2 amyloidosis	1228881003	Rare systemic or rheumatologic disease
Severe early-onset pulmonary alveolar proteinosis due to MARS deficiency	1228876007	Rare respiratory disease
GCGR-related hyperglucagonemia	1228875006	Rare_abdominal_surgical_disease
PCNA-related progressive neurodegenerative photosensitivity syndrome	1228871002	Rare developmental defect during embryogenesis
Kaposiform lymphangiomatosis	1228861004	Rare neoplastic disease
Spondyloepiphyseal dysplasia Stanescu type	1228860003	Rare bone disease
Mixed cystic lymphatic malformation	1228859008	Rare developmental defect during embryogenesis
Complex lethal osteochondrodysplasia	1228858000	Rare bone disease
Progressive myoclonic epilepsy type 9	1228857005	Rare neurologic disease
Polyglucosan body myopathy type 2	1228849007	Rare inborn errors of metabolism
1p35.2 microdeletion syndrome	1228844002	Rare developmental defect during embryogenesis
Anti-p200 pemphigoid	1228843008	Rare skin disease
Primary cutaneous plasmacytosis	1228842003	Rare skin disease
Neurodevelopmental disorder, craniofacial dysmorphism, cardiac defect, skeletal anomalies syndrome	1222710008	Rare developmental defect during embryogenesis
Syndromic congenital sodium diarrhea	1222709003	Rare gastroenterologic disease
TMEM94-associated congenital heart defect, facial dysmorphism, developmental delay syndrome	1222708006	Rare developmental defect during embryogenesis
Anterior maxillary protrusion, strabismus, intellectual disability syndrome	1222706005	Rare neurologic disease
Familial multiple discoid fibroma	1222705009	Rare neoplastic disease
Autosomal recessive lethal neonatal axonal sensorimotor polyneuropathy	1222704008	Rare neurologic disease
Autoimmune hemolytic anemia, autoimmune thrombocytopenia, primary immunodeficiency syndrome	1222681008	Rare systemic or rheumatologic disease
Combined oxidative phosphorylation defect type 24	1222680009	Rare inborn errors of metabolism
Autoimmune interstitial lung disease, arthritis syndrome	1222679006	Rare systemic or rheumatologic disease
Interstitial lung disease due to ABCA3 deficiency	1222678003	Rare respiratory disease
Interstitial lung disease due to surfactant protein C deficiency	1222677008	Rare respiratory disease
Mueller Weiss syndrome	1222676004	Rare bone disease
Primary desmosis coli	1222675000	Rare gastroenterologic disease
3-methylglutaconic aciduria type 9	1222672002	Rare neurologic disease
3-methylglutaconic aciduria type 8	1222671009	Rare neurologic disease
GJC2-related late-onset primary lymphedema	1222670005	Rare developmental defect during embryogenesis
Congenital primary lymphedema of Gordon	1222669009	Rare developmental defect during embryogenesis
CELSR1-related late-onset primary lymphedema	1222668001	Rare developmental defect during embryogenesis
PIEZO1-related generalized lymphatic dysplasia with non-immune hydrops fetalis	1222667006	Rare developmental defect during embryogenesis
EPHB4-related lymphatic-related hydrops fetalis	1222666002	Rare developmental defect during embryogenesis
Neonatal epileptic encephalopathy due to glutaminase deficiency	1222662000	Rare neurologic disease
Early-onset calcifying leukoencephalopathy, skeletal dysplasia	1222661007	Rare neurologic disease
Pancreatic agenesis, holoprosencephaly syndrome	1222660008	Rare developmental defect during embryogenesis
RNF13-related severe early-onset epileptic encephalopathy	1222659003	Rare developmental defect during embryogenesis, Rare neurologic disease
Global developmental delay, alopecia, macrocephaly, facial dysmorphism, structural brain anomalies syndrome	1222658006	Rare inborn errors of metabolism
PRUNE1-related neurological syndrome	1222657001	Rare neurologic disease
SYNGAP1-related developmental and epileptic encephalopathy	1222656005	Rare neurologic disease
Optic atrophy, ataxia, peripheral neuropathy, global developmental delay syndrome	1222655009	Rare inborn errors of metabolism
Auditory neuropathy, optic atrophy syndrome	1222649004	Rare inborn errors of metabolism
Palmoplantar keratoderma, hereditary motor and sensory neuropathy syndrome	1222646006	Rare developmental defect during embryogenesis
KRT1-related diffuse nonepidermolytic keratoderma	1222645005	Rare skin disease
Autosomal dominant mitochondrial myopathy with exercise intolerance	1222644009	Rare neurologic disease
Hereditary malignant neuroendocrine neoplasm of small intestine	1222643003	Rare neoplastic disease
RARS-related autosomal recessive hypomyelinating leukodystrophy	1220600004	Rare neurologic disease
Pseudoxanthoma elasticum-like skin manifestations with retinitis pigmentosa	1220599002	Rare ophthalmic disorder
Non-progressive predominantly posterior cavitating leukodystrophy with peripheral neuropathy	1220598005	Rare neurologic disease
Retinitis pigmentosa, juvenile cataract, short stature, intellectual disability syndrome	1220597000	Rare ophthalmic disorder
Microcephalic primordial dwarfism, insulin resistance syndrome	1220596009	Rare endocrine disease, Rare neurologic disease
Cataract, growth hormone deficiency, sensory neuropathy, sensorineural hearing loss, skeletal dysplasia syndrome	1220595008	Rare endocrine disease
Pierpont syndrome	1220594007	Rare developmental defect during embryogenesis
Pediatric collagenous gastritis	1220591004	Rare gastroenterologic disease
Familial chilblain lupus erythematosus	1220590003	Rare skin disease
Keppen Lubinsky syndrome	1220589007	Rare endocrine disease
Isolated neonatal sclerosing cholangitis	1220580006	Rare hepatic disease
Fetal encasement syndrome	1220575002	Rare developmental defect during embryogenesis
COG6-CGD - component of oligomeric golgi complex 6-congenital disorder of glycosylation	1220574003	Rare inborn errors of metabolism
Primary dystonia DYT27 type	1220573009	Rare neurologic disease
QRICH1-related intellectual disability, chondrodysplasia syndrome	1220568003	Rare developmental defect during embryogenesis
Chronic antibiotic-refractory pouchitis	1217704000	Rare gastroenterologic disease
Diabetic neurotrophic keratitis	1217674007	Rare ophthalmic disorder
Chronic postoperative bacterial endophthalmitis	1217670003	Rare ophthalmic disorder
Kaposi sarcoma of internal part of mouth	1217617009	Rare neoplastic disease
Autosomal recessive familial isolated hypoparathyroidism	1217517004	Rare endocrine disease
Autosomal dominant familial isolated hypoparathyroidism	1217515007	Rare endocrine disease
Kaposi sarcoma of gingiva	1217490003	Rare neoplastic disease
Neurofibroma of gingiva	1217489007	Rare neoplastic disease
Acquired protein S deficiency	1217409009	Rare hematologic disease
RELA fusion-positive supratentorial ependymoma	1217383007	Rare neoplastic disease
Intellectual disability, autism, speech apraxia, craniofacial dysmorphism syndrome	1217382002	Rare developmental defect during embryogenesis
Neurodevelopmental delay, seizures, ophthalmic anomalies, osteopenia, cerebellar atrophy syndrome	1217381009	Rare developmental defect during embryogenesis
HELIX syndrome	1217380005	Rare renal disease
NKX6-2-related autosomal recessive hypomyelinating leukodystrophy	1217379007	Rare neurologic disease
Diaphragmatic hernia, short bowel, asplenia syndrome	1217373008	Rare developmental defect during embryogenesis
Severe myopia, generalized joint laxity, short stature syndrome	1217372003	Rare bone disease
Infantile hypotonia, oculomotor anomalies, hyperkinetic movements, developmental delay syndrome	1217371005	Rare neurologic disease
LAMA5-related multisystemic syndrome	1217370006	Rare systemic or rheumatologic disease
PLAA-associated neurodevelopmental disorder	1217367007	Rare developmental defect during embryogenesis
Cerebellar ataxia with oculomotor apraxia type 4	1217230002	Rare neurologic disease
Craniofacial dysplasia, short stature, ectodermal anomalies, intellectual disability syndrome	1217229007	Rare developmental defect during embryogenesis
X-linked intellectual disability, cerebellar hypoplasia, spondyloepiphyseal dysplasia syndrome	1217228004	Rare bone disease
Scedosporiosis	1217227009	Rare infectious disease
Progressive scapulohumeroperoneal distal myopathy	1217226000	Rare neurologic disease
Klippel-Feil anomaly, myopathy, facial dysmorphism syndrome	1217225001	Rare developmental defect during embryogenesis
Idiopathic acroosteolysis of phalanx	1217213004	Rare bone disease
Mitochondrial pyruvate carrier deficiency	1217212009	Rare inborn errors of metabolism
Postural orthostatic tachycardia syndrome due to norepinephrine transporter deficiency	1217211002	Rare neurologic disease
L-ferritin deficiency	1217208003	Rare hematologic disease
Congenital oculomotor nerve palsy	1217207008	Rare ophthalmic disorder
Familial hyperreninemic hypoaldosteronism type 1A	1217075009	Rare endocrine disease
Mandibulofacial dysostosis with alopecia	1216943004	Rare developmental defect during embryogenesis
Cerebral ventriculomegaly, cystic kidney disease	1216942009	Rare developmental defect during embryogenesis
Ketoacidosis due to monocarboxylate transporter-1 deficiency	1216941002	Rare inborn errors of metabolism
Joint contractures, developmental delay, Pierre Robin syndrome	1216940001	Rare developmental defect during embryogenesis
Progeroid features, hepatocellular carcinoma predisposition syndrome	1216939003	Rare developmental defect during embryogenesis
Congenital fiber-type disproportion myopathy due to MYH7 mutation	1209168005	Rare neurologic disease
TRAF7-associated heart defect, digital anomalies, facial dysmorphism, motor and speech delay syndrome	1208998007	Rare developmental defect during embryogenesis
PHIP-related behavioral problems, intellectual disability, obesity, dysmorphic features syndrome	1208987006	Rare bone disease
Linear hypopigmentation and craniofacial asymmetry with acral, ocular and brain anomalies	1208985003	Rare developmental defect during embryogenesis
Progressive myoclonic epilepsy type 7	1208939001	Rare neurologic disease
Mitochondrial DNA depletion syndrome, encephalomyopathic form with variable craniofacial anomalies	1208937004	Rare inborn errors of metabolism
Congenital ichthyosis, intellectual disability, spastic quadriplegia syndrome	1208936008	Rare skin disease
Polymicrogyria due to TUBB2B mutation	1208935007	Rare developmental defect during embryogenesis
Sagliker syndrome	1208934006	Rare bone disease
4H leukodystrophy	1208933000	Rare neurologic disease
Toxic maculopathy due to antimalarial drug	1208932005	Rare ophthalmic disorder
Acute bacterial endophthalmitis following surgical procedure	1208910001	Rare ophthalmic disorder
Acute idiopathic enlarged blind spot syndrome	1208900005	Rare ophthalmic disorder
Secondary moyamoya disease	1208841001	Rare neurologic disease
ITPA-related lethal infantile neurological disorder with cataract and cardiac involvement	1208747005	Rare neurologic disease
Intellectual disability, muscle weakness, short stature, facial dysmorphism syndrome	1208746001	Rare developmental defect during embryogenesis
Serotonin-producing neuroendocrine neoplasm of pancreas	1208745002	Rare neoplastic disease
Non-functioning neuroendocrine neoplasm of pancreas	1208744003	Rare neoplastic disease
SMARCA4-deficient undifferentiated neoplasm of thorax	1208741006	Rare neoplastic disease
TMEM199 congenital disorder of glycosylation	1208738002	Rare inborn errors of metabolism
Severe intellectual disability, agenesis of corpus callosum, facial dysmorphism, cerebellar ataxia syndrome	1208727002	Rare developmental defect during embryogenesis, Rare neurologic disease
Fever-associated acute infantile liver failure syndrome	1208726006	Rare hepatic disease
Multifocal lymphangioendotheliomatosis, thrombocytopenia syndrome	1208725005	Rare developmental defect during embryogenesis
Agenesis of corpus callosum, macrocephaly, hypertelorism syndrome	1208720000	Rare developmental defect during embryogenesis
Multiple mitochondrial dysfunctions syndrome type 4	1208621008	Rare inborn errors of metabolism
Multiple mitochondrial dysfunctions syndrome type 3	1208620009	Rare neurologic disease
Congenital autosomal recessive small-platelet thrombocytopenia	1208617001	Rare hematologic disease
Neurogenic scapuloperoneal syndrome Kaeser type	1208615009	Rare neurologic disease
Autosomal dominant deafness with onychodystrophy syndrome	1208614008	Rare developmental defect during embryogenesis
Pneumonia caused by Pseudomonas aeruginosa	1208602000	Rare respiratory disease
Spinocerebellar ataxia type 43	1208516002	Rare neurologic disease
Spinocerebellar ataxia type 42	1208513005	Rare neurologic disease
Spinocerebellar ataxia type 41	1208512000	Rare neurologic disease
SATB2-associated syndrome	1208488006	Rare developmental defect during embryogenesis
Multiple mitochondrial dysfunctions syndrome type 2	1208486005	Rare inborn errors of metabolism
Multiple mitochondrial dysfunctions syndrome type 1	1208485009	Rare inborn errors of metabolism
Primary choriocarcinoma of central nervous system	1208483002	Rare neoplastic disease
Distal arthrogryposis type 10	1208482007	Rare developmental defect during embryogenesis
Progressive cerebello-cerebral atrophy	1208481000	Rare neurologic disease
Epibulbar lipodermoid, preauricular appendage, polythelia syndrome	1208480004	Rare developmental defect during embryogenesis
Papular elastorrhexis	1208479002	Rare skin disease
Familial infantile bilateral striatal necrosis	1208478005	Rare developmental defect during embryogenesis
Confetti-like atrophic macular lesions of skin	1208477000	Rare skin disease
Cystadenoma of ovary in childhood	1208475008	Rare neoplastic disease
Autosomal dominant congenital fiber-type disproportion myopathy due to TPM3 mutation	1208418004	Rare neurologic disease
Autosomal recessive congenital fiber-type disproportion myopathy due to TPM3 mutation	1208417009	Rare neurologic disease
Congenital fiber-type disproportion myopathy due to TPM3 mutation	1208416000	Rare neurologic disease
Autosomal dominant congenital fiber-type disproportion myopathy due to ACTA1 mutation	1208415001	Rare neurologic disease
Autosomal recessive congenital fiber-type disproportion myopathy due to ACTA1 mutation	1208414002	Rare neurologic disease
Congenital fiber-type disproportion myopathy due to ACTA1 mutation	1208413008	Rare neurologic disease
Amyotrophic lateral sclerosis type 10	1208412003	Rare neurologic disease
Pediatric hepatocellular carcinoma	1208349005	Rare neoplastic disease
Microcephalic osteodysplastic primordial dwarfism type II	1208348002	Rare bone disease, Rare neurologic disease
Congenital hydrocephalus, low insertion of umbilicus syndrome	1208346003	Rare developmental defect during embryogenesis
Fryns Smeets Thiry syndrome	1208344000	Rare developmental defect during embryogenesis
Severe oculo-renal-cerebellar syndrome	1208341008	Rare developmental defect during embryogenesis
Neurofibromatosis type 6	1208340009	Rare skin disease
Neuhauser Eichner Opitz syndrome	1208339007	Rare neurologic disease
Dysraphism, cleft lip and palate, limb reduction defect syndrome	1208338004	Rare developmental defect during embryogenesis
Lung injury with sepsis	1204459002	Rare respiratory disease
Lymphedema, posterior choanal atresia syndrome	1204421005	Rare developmental defect during embryogenesis
Chronic nonbacterial osteomyelitis/chronic recurrent multifocal osteomyelitis	1204420006	Rare systemic or rheumatologic disease
Congenital trochlear nerve palsy	1204418008	Rare ophthalmic disorder
Autosomal recessive spinocerebellar ataxia, blindness, deafness syndrome	1204415006	Rare neurologic disease
Amyotrophic lateral sclerosis type 9	1204351003	Rare neurologic disease
Amyotrophic lateral sclerosis type 8	1204350002	Rare neurologic disease
Amyotrophic lateral sclerosis type 7	1204349002	Rare neurologic disease
Congenital cystic dilatation of common bile duct	1204346009	Rare hepatic disease
Amyotrophic lateral sclerosis type 6	1204334005	Rare neurologic disease
Acute occlusion of axillary artery due to thrombosis	1204216009	Rare circulatory system disease
Acute occlusion of brachial artery due to thrombosis	1204212006	Rare circulatory system disease
Acute occlusion of superficial femoral artery due to thrombosis	1204198001	Rare circulatory system disease
Acute thrombotic common femoral artery occlusion	1204186006	Rare circulatory system disease
Acute thrombotic crural artery occlusion	1204184009	Rare circulatory system disease
Acute thrombotic iliac artery occlusion	1204182008	Rare circulatory system disease
Acute thrombotic popliteal artery occlusion	1204181001	Rare circulatory system disease
Acute thrombotic renal artery occlusion	1204180000	Rare circulatory system disease
Acute thrombotic subclavian artery occlusion	1204178006	Rare circulatory system disease
Catecholaminergic polymorphic ventricular tachycardia due to calsequestrin mutation	1204167003	Rare cardiac disease
Catecholaminergic polymorphic ventricular tachycardia due to RYR2 mutation	1204129001	Rare cardiac disease
Autosomal recessive congenital fiber-type disproportion myopathy due to SELENON mutation	1202025005	Rare neurologic disease
Autosomal dominant congenital fiber-type disproportion myopathy due to SELENON mutation	1202024009	Rare neurologic disease
Congenital fiber-type disproportion myopathy due to SELENON mutation	1202023003	Rare neurologic disease
Congenital fiber-type disproportion myopathy due to ZAK mutation	1201964008	Rare neurologic disease
Juvenile amyotrophic lateral sclerosis type 5	1201961000	Rare neurologic disease
Amyotrophic lateral sclerosis type 3	1201950008	Rare neurologic disease
Juvenile amyotrophic lateral sclerosis type 2	1201947005	Rare neurologic disease
Amyotrophic lateral sclerosis type 1	1201863001	Rare neurologic disease
Autosomal recessive central core disease	1201862006	Rare neurologic disease
Autosomal dominant central core disease	1201861004	Rare neurologic disease
Congenital complete absence of left lower limb	1201777007	Rare developmental defect during embryogenesis
Congenital complete absence of right lower limb	1201776003	Rare developmental defect during embryogenesis
Chronic bilirubin encephalopathy	1197758001	Rare neurologic disease
Acute bilirubin encephalopathy	1197757006	Rare neurologic disease
Proximal myopathy with focal depletion of mitochondria	1197756002	Rare neurologic disease
Congenital brachyesophagus, intrathoracic stomach, vertebral anomalies syndrome	1197754004	Rare developmental defect during embryogenesis
COG2-related congenital disorder of glycosylation	1197753005	Rare inborn errors of metabolism
LIPE-related familial partial lipodystrophy	1197751007	Rare endocrine disease
CIDEC-related familial partial lipodystrophy	1197749008	Rare endocrine disease
Autosomal semi-dominant severe lipodystrophic laminopathy	1197747005	Rare endocrine disease
AKT2-related familial partial lipodystrophy	1197746001	Rare endocrine disease
PPARG-related familial partial lipodystrophy	1197745002	Rare endocrine disease
Behçet disease of small intestine	1197742004	Rare systemic or rheumatologic disease
Chronic idiopathic intestinal pseudo-obstruction	1197738002	Rare gastroenterologic disease
Autoantibody negative autoimmune hepatitis	1197704005	Rare hepatic disease
Thrombomodulin-related bleeding disorder	1197595004	Rare hematologic disease
Periodic fever, infantile enterocolitis, autoinflammatory syndrome	1197594000	Rare systemic or rheumatologic disease
Intellectual disability, expressive aphasia, facial dysmorphism syndrome	1197593006	Rare neurologic disease
Intrauterine growth restriction, short stature, early adult-onset diabetes syndrome	1197592001	Rare endocrine disease
Severe intellectual disability, hypotonia, strabismus, coarse face, planovalgus syndrome	1197591008	Rare developmental defect during embryogenesis
Steel syndrome	1197589000	Rare bone disease
X-linked microcephaly, growth retardation, prognathism, cryptorchidism syndrome	1197588008	Rare developmental defect during embryogenesis, Rare neurologic disease
Lethal neonatal spasticity, epileptic encephalopathy syndrome	1197587003	Rare neurologic disease
Short stature, advanced bone age, early-onset osteoarthritis syndrome	1197586007	Rare bone disease
Autosomal recessive amyotrophic lateral sclerosis type 1	1197524007	Rare neurologic disease
Autosomal dominant amyotrophic lateral sclerosis type 1	1197523001	Rare neurologic disease
Hyaline fibromatosis syndrome	1197494003	Rare bone disease
Familial chylomicronemia syndrome	1197489003	Rare endocrine disease
Susceptibility to localized juvenile periodontitis	1197482007	Rare immune disease
DOCK2 deficiency	1197479002	Rare immune disease
Primary immunodeficiency with multifaceted aberrant lymphoid immunity	1197478005	Rare immune disease
Combined immunodeficiency due to LRBA deficiency	1197477000	Rare immune disease
Infantile-onset pulmonary alveolar proteinosis, hypogammaglobulinemia	1197476009	Rare respiratory disease
QRSL1-related combined oxidative phosphorylation defect	1197430005	Rare inborn errors of metabolism
Cathepsin A-related arteriopathy, strokes, leukoencephalopathy	1197429000	Rare neurologic disease
Combined immunodeficiency, enteropathy spectrum	1197428008	Rare developmental defect during embryogenesis
Familial atrial tachyarrhythmia, infra-Hisian cardiac conduction disease	1197418004	Rare cardiac disease
Euthyroid Graves orbitopathy	1197416000	Rare ophthalmic disorder
Susceptibility to infection due to TYK2 deficiency	1197415001	Rare immune disease
Autosomal recessive primary immunodeficiency with defective spontaneous natural killer cell cytotoxicity	1197366007	Rare immune disease
Familial cavitary optic disc anomaly	1197365006	Rare ophthalmic disorder
Idiopathic spontaneous coronary artery dissection	1197364005	Rare circulatory system disease
Pediatric arterial ischemic stroke	1197363004	Rare neurologic disease
STAT3-related early-onset multisystem autoimmune disease	1197362009	Rare immune disease
Autoimmune lymphoproliferative syndrome due to CTLA4 haploinsufficiency	1197361002	Rare immune disease
X-linked dominant erythropoietic protoporphyria	1197360001	Rare inborn errors of metabolism
Familial colorectal cancer type X	1197359006	Rare neoplastic disease
Autosomal recessive dysgenesis of anterior segment of eye	1197358003	Rare ophthalmic disorder
Colobomatous optic disc, macular atrophy, chorioretinopathy syndrome	1197357008	Rare developmental defect during embryogenesis
Malignant melanoma of uveal tract	1197334002	Rare neoplastic disease
Primary neuroendocrine carcinoma of gallbladder	1197307000	Rare neoplastic disease
Myxopapillary ependymoma of brain	1197306009	Rare neoplastic disease
Primary mixed acinar endocrine-ductal carcinoma of pancreas	1197283000	Rare neoplastic disease
Yolk sac tumor of central nervous system	1197280002	Rare neoplastic disease
Primary squamous cell carcinoma of fallopian tube	1197275006	Rare neoplastic disease
Primary sarcomatoid malignant mesothelioma of pleura	1197259008	Rare neoplastic disease
Multiple paraganglioma associated with polycythemia	1197217007	Rare endocrine disease
Microform holoprosencephaly	1197215004	Rare developmental defect during embryogenesis
Posterior meningocele	1197212001	Rare developmental defect during embryogenesis
Combined immunodeficiency due to DOCK8 deficiency	1197205005	Rare immune disease
Adult hepatocellular carcinoma	1197204009	Rare neoplastic disease
Severe congenital nemaline myopathy	1197157004	Rare neurologic disease
Intermediate nemaline myopathy	1197156008	Rare neurologic disease
Amish nemaline myopathy	1197155007	Rare neurologic disease
Childhood-onset nemaline myopathy	1197154006	Rare neurologic disease
Typical nemaline myopathy	1197153000	Rare neurologic disease
Distal hereditary motor neuropathy type 5	1197152005	Rare neurologic disease
Autosomal recessive isolated optic atrophy	1197151003	Rare ophthalmic disorder
Recurrent hepatitis C virus induced liver disease following liver transplant	1197150002	Rare hepatic disease, Rare transplantation disease
Psychogenic movement disorder	1197149002	Rare neurologic disease
Sanjad Sakati syndrome	1197148005	Rare developmental defect during embryogenesis
Congenital ichthyosis, microcephalus, tetraplegia syndrome	1197059004	Rare skin disease
Hallermann Streiff like syndrome	1197057002	Rare developmental defect during embryogenesis
Melorheostosis with osteopoikilosis	1197053003	Rare bone disease
Mitochondrial DNA depletion syndrome encephalomyopathic form with methylmalonic aciduria	1197052008	Rare inborn errors of metabolism
Hereditary hemorrhagic telangiectasia of gingiva	1197033002	Rare developmental defect during embryogenesis
Osteogenesis imperfecta type IIC	1197018005	Rare bone disease
Gingival tuberculosis	1197013001
Mitochondrial respiratory chain complex I assembly gene defect	1196948002	Rare inborn errors of metabolism
Neovascular glaucoma due to diabetes mellitus type 1	1196923000	Rare ophthalmic disorder
Neovascular glaucoma due to diabetes mellitus type 2	1196922005	Rare ophthalmic disorder
Gastrointestinal stromal tumor of appendix	1196912004	Rare neoplastic disease
Angiocentric glioma of brain	1196902006	Rare neoplastic disease
Benign gastrointestinal stromal neoplasm of duodenum	1196886005	Rare neoplastic disease
Intestinal-type adenoma of ampulla of Vater	1196885009	Rare_abdominal_surgical_disease
Primary epithelioid malignant mesothelioma of pleura	1196883002	Rare neoplastic disease
Primary embryonal carcinoma of liver	1196881000	Rare neoplastic disease
Mitochondrial respiratory chain complex II assembly gene defect	1196873001	Rare inborn errors of metabolism
Mitochondrial respiratory chain complex I structural subunit gene defect	1196872006	Rare inborn errors of metabolism
Mitochondrial respiratory chain complex II structural subunit gene defect	1196870003	Rare inborn errors of metabolism
Glioneuroma of ciliary body	1196868007	Rare neoplastic disease
Schwannoma of skin	1196865005	Rare neoplastic disease
Hemangioblastoma of retina	1196864009	Rare neoplastic disease
Primary anaplastic large cell medulloblastoma of brain	1196860000	Rare neoplastic disease
Primary biphasic malignant mesothelioma of pleura	1196856003	Rare neoplastic disease
Primary cystadenocarcinoma of intrahepatic bile duct	1196846002	Rare neoplastic disease
Primary desmoplastic mesothelioma of pleura	1196841007	Rare neoplastic disease
Primary embryonal carcinoma of brain	1196839006	Rare neoplastic disease
Dysembryoplastic neuroepithelial neoplasm of brain	1196837008	Rare neoplastic disease
Benign gastrointestinal stromal neoplasm of small intestine	1196835000	Rare neoplastic disease
Benign gastrointestinal stromal neoplasm of large intestine	1196833007	Rare neoplastic disease
Ancylostoma caninum eosinophilic enteritis of intestine	1193807005	Rare infectious disease
Ancylostoma caninum eosinophilic enteritis of small intestine	1193806001	Rare infectious disease
Entamoeba histolytica enteritis of intestine	1193803009	Rare infectious disease
Entamoeba histolytica enteritis of small intestine	1193802004	Rare infectious disease
Actinomycotic enteritis of intestine	1193731009	Rare infectious disease
Actinomycotic enteritis of small intestine	1193729000	Rare infectious disease
Aspergillosis enteritis of intestine	1193650002	Rare infectious disease
Aspergillosis enteritis of small intestine	1193649002	Rare infectious disease
Basel Vanagaite Smirin Yosef syndrome	1187644009	Rare developmental defect during embryogenesis
Acute infantile liver failure, cerebellar ataxia, peripheral sensory motor neuropathy syndrome	1187643003	Rare hepatic disease, Rare neurologic disease
Macrocephaly, intellectual disability, left ventricular non compaction syndrome	1187642008	Rare cardiac disease, Rare developmental defect during embryogenesis
Combined oxidative phosphorylation defect type 28	1187640000	Rare developmental defect during embryogenesis
Martinique crinkled retinal pigment epitheliopathy	1187639002	Rare ophthalmic disorder
Livedoid vasculopathy of lower limb due to varicose veins of lower limb	1187628000	Rare skin disease
Phosphoglucomutase 3-related congenital disorder of glycosylation	1187623009	Rare inborn errors of metabolism
NUT (nuclear protein in testis) carcinoma	1187622004	Rare neoplastic disease
DNAJB2-related Charcot-Marie-Tooth disease type 2	1187621006	Rare neurologic disease
Autosomal dominant Charcot-Marie-Tooth disease type 2DD	1187620007	Rare neurologic disease
Autosomal recessive axonal Charcot-Marie-Tooth disease due to copper metabolism defect	1187619001	Rare neurologic disease
Autosomal dominant Charcot-Marie-Tooth disease type 2V	1187618009	Rare neurologic disease
Charcot-Marie-Tooth disease type 2S	1187617004	Rare neurologic disease
Deficiency of galactose mutarotase	1187616008	Rare inborn errors of metabolism
TAFRO syndrome	1187615007	Rare systemic or rheumatologic disease
Severe autosomal recessive macrothrombocytopenia	1187614006	Rare hematologic disease
Autosomal recessive intermediate Charcot-Marie-Tooth disease type D	1187567002	Rare neurologic disease
Autosomal dominant Charcot-Marie-Tooth disease type 2 due to TFG mutation	1187566006	Rare neurologic disease
Autosomal dominant Charcot-Marie-Tooth disease type 2Y	1187565005	Rare neurologic disease
Autosomal dominant Charcot-Marie-Tooth disease type 2Z	1187564009	Rare neurologic disease
Autosomal recessive Charcot-Marie-Tooth disease type 2X	1187563003	Rare otorhinolaryngologic disease
Alpha chain electron transfer flavoprotein deficiency	1187542000	Rare inborn errors of metabolism
Beta chain electron transfer flavoprotein deficiency	1187541007	Rare inborn errors of metabolism
Severe infantile form of carnitine palmitoyltransferase II deficiency	1187536004	Rare inborn errors of metabolism
Electron transfer flavoprotein-ubiquinone oxidoreductase deficiency	1187534001	Rare inborn errors of metabolism
PEX10 deficiency	1187529000	Rare neurologic disease
Myopathic form of carnitine palmitoyltransferase II deficiency	1187514002	Rare inborn errors of metabolism
Neonatal form of carnitine palmitoyltransferase II deficiency	1187511005	Rare inborn errors of metabolism
Immunoglobulin G4 related ophthalmic disease	1187510006	Rare ophthalmic disorder, Rare systemic or rheumatologic disease
Immunoglobulin G4 related aortitis	1187508009	Rare_abdominal_surgical_disease, Rare systemic or rheumatologic disease
Immunoglobulin G4 related kidney disease	1187507004	Rare renal disease, Rare systemic or rheumatologic disease
Autosomal recessive spastic paraplegia type 77	1187506008	Rare neurologic disease
Autosomal recessive spastic paraplegia type 75	1187470001	Rare neurologic disease
Autosomal dominant spastic paraplegia type 73	1187468005	Rare neurologic disease
Autosomal recessive spastic paraplegia type 9B	1187467000	Rare neurologic disease
Autosomal dominant spastic paraplegia type 9B	1187466009	Rare neurologic disease
Autosomal dominant spastic paraplegia type 9A	1187465008	Rare neurologic disease
Microcystic stromal tumor of ovary	1187463001	Rare neoplastic disease
Glycogen storage disease due to phosphoglycerate kinase 1 deficiency	1187462006	Rare inborn errors of metabolism
Glycogen storage disease due to aldolase A deficiency	1187461004	Rare inborn errors of metabolism
Unilateral multicystic renal dysplasia	1187460003	Rare renal disease
Partially involuting congenital hemangioma	1187305006	Rare developmental defect during embryogenesis
Macrocephaly, intellectual disability, neurodevelopmental disorder, small thorax syndrome	1187304005	Rare developmental defect during embryogenesis
Progressive spondyloepimetaphyseal dysplasia, short stature, short fourth metatarsals, intellectual disability syndrome	1187303004	Rare bone disease
Spastic paraplegia, severe developmental delay, epilepsy syndrome	1187278006	Rare developmental defect during embryogenesis
Short stature, brachydactyly, obesity, global developmental delay syndrome	1187277001	Rare developmental defect during embryogenesis
Autosomal dominant thrombocytopenia with platelet secretion defect	1187252002	Rare hematologic disease
Childhood-onset progressive contractures, limb girdle weakness, muscle dystrophy syndrome	1187251009	Rare neurologic disease
Seizures, scoliosis, macrocephaly syndrome	1187250005	Rare inborn errors of metabolism
VPS11-related autosomal recessive hypomyelinating leukodystrophy	1187249005	Rare neurologic disease
WAC-related facial dysmorphism, developmental delay, behavioral abnormalities syndrome	1187247007	Rare developmental defect during embryogenesis
Leukocyte adhesion deficiency	1187233008	Rare immune disease
Tubulinopathy-associated dysgyria	1187215002	Rare developmental defect during embryogenesis
Severe hypotonia, psychomotor developmental delay, strabismus, cardiac septal defect syndrome	1187212004	Rare neurologic disease
Intellectual disability, epilepsy, extrapyramidal syndrome	1187210007	Rare neurologic disease
Microcephalic cortical malformations, short stature due to RTTN deficiency	1187195007	Rare neurologic disease
Chronic enteropathy associated with SLCO2A1 gene	1187194006	Rare gastroenterologic disease
Autosomal recessive spastic paraplegia type 74	1187191003	Rare neurologic disease
Isolated generalized anhidrosis with normal sweat glands	1187178004	Rare skin disease
CCDC115 congenital disorder of glycosylation	1187174002	Rare inborn errors of metabolism
SLC39A8 congenital disorder of glycosylation	1187171005	Rare inborn errors of metabolism
Myelopathy caused by cassava	1187144005	Rare neurologic disease
Sugarman brachydactyly	1187132007	Rare developmental defect during embryogenesis
Agenesis of scrotum	1187130004	Rare developmental defect during embryogenesis
Charcot-Marie-Tooth disease type 2T	1187128001	Rare neurologic disease
ITM2B-related amyloidosis	1187126002	Rare neurologic disease
Apolipoprotein A-IV amyloidosis	1187124004	Rare renal disease
Mixed phenotype acute leukemia	1187123005	Rare neoplastic disease
Witteveen Kolk syndrome	1187122000	Rare developmental defect during embryogenesis
Stromme syndrome	1187120008	Rare developmental defect during embryogenesis
Hereditary pediatric Behçet-like disease	1187119002	Rare systemic or rheumatologic disease
Autosomal dominant preaxial polydactyly, upper back hypertrichosis syndrome	1187115008	Rare developmental defect during embryogenesis
Micrognathia, recurrent infections, behavioral abnormalities, mild intellectual disability syndrome	1187114007	Rare developmental defect during embryogenesis
Mucopolysaccharidosis-like plus disease	1187113001	Rare developmental defect during embryogenesis
Aicardi Goutieres syndrome type 5	1187049003	Rare neurologic disease
Aicardi Goutieres syndrome type 4	1187048006	Rare neurologic disease
Aicardi Goutieres syndrome type 3	1187047001	Rare neurologic disease
Aicardi Goutieres syndrome type 2	1187046005	Rare neurologic disease
Aicardi Goutieres syndrome type 1	1187045009	Rare neurologic disease
Psychomotor regression, oculomotor apraxia, movement disorder, nephropathy syndrome	1187043002	Rare neurologic disease
Early-onset seizures, distal limb anomalies, facial dysmorphism, global developmental delay syndrome	1187042007	Rare developmental defect during embryogenesis
STAG1-related intellectual disability, facial dysmorphism, gastroesophageal reflux syndrome	1187041000	Rare developmental defect during embryogenesis
Familial steroid-resistant nephrotic syndrome with adrenal insufficiency	1187040004	Rare inborn errors of metabolism
Cleft lip and palate, craniofacial dysmorphism, congenital heart defect, hearing loss syndrome	1187039001	Rare developmental defect during embryogenesis
Non-specific syndromic intellectual disability	1187038009	Rare neurologic disease
Chronic traumatic encephalopathy	1187004001	Rare neurologic disease
Neuroendocrine carcinoma of pancreas	1186869002	Rare neoplastic disease
Progressive familial intrahepatic cholestasis type 3	1186865008	Rare hepatic disease
Post-traumatic central diabetes insipidus	1186863001	Rare endocrine disease, Rare neurologic disease
Classical pantothenate kinase associated neurodegeneration	1186861004	Rare neurologic disease
Atypical pantothenate kinase associated neurodegeneration	1186856001	Rare neurologic disease
Benign intrahepatic cholestasis type 2	1186854003	Rare hepatic disease
Pseudoneoplasm cerebri due to obesity	1186852004	Rare neurologic disease
Type 2A juvenile hereditary hemochromatosis	1186849007	Rare inborn errors of metabolism
Type 2B juvenile hereditary hemochromatosis	1186844002	Rare inborn errors of metabolism
Immunoglobulin G4 related hypophysitis	1186834004	Rare systemic or rheumatologic disease
Familial hyperreninemic hypoaldosteronism type 2	1186812001	Rare endocrine disease
Erythropoietic protoporphyria due to gain of function of erythroid-specific aminolevulinic acid synthase 2	1186810009	Rare inborn errors of metabolism
Mixed neuroendocrine-non neuroendocrine neoplasm of pancreas	1186735007	Rare neoplastic disease
Autosomal recessive complex spastic paraplegia due to Kennedy pathway dysfunction	1186734006	Rare neurologic disease
Gabriele-de Vries syndrome	1186730002	Rare developmental defect during embryogenesis
Intellectual disability, cardiac anomalies, short stature, joint laxity syndrome	1186729007	Rare developmental defect during embryogenesis
Pediatric multiple sclerosis	1186728004	Rare neurologic disease
Primary hyperplasia of mandibular condyle	1186726000	Rare_maxillo_facial_surgical_disease
Warts, immunodeficiency, lymphedema, anogenital dysplasia syndrome	1186725001	Rare developmental defect during embryogenesis
HTRA1-related autosomal dominant cerebral small vessel disease	1186724002	Rare neurologic disease
Prepubertal anorexia nervosa	1186723008	Rare neurologic disease
Infantile inflammatory bowel disease with neurological involvement	1186721005	Rare gastroenterologic disease
CEBPE-associated autoinflammation, immunodeficiency, neutrophil dysfunction syndrome	1186720006	Rare systemic or rheumatologic disease
Predisposition to invasive fungal disease due to CARD9 deficiency	1186719000	Rare immune disease
Neonatal encephalomyopathy, cardiomyopathy, respiratory distress syndrome	1186718008	Rare neurologic disease
Combined immunodeficiency due to CD70 deficiency	1186715006	Rare immune disease
Combined immunodeficiency due to ITK deficiency	1186714005	Rare immune disease
Growth delay, intellectual disability, hepatopathy syndrome	1186713004	Rare neurologic disease
Combined immunodeficiency due to CARMIL2 deficiency	1186712009	Rare immune disease
GNB5-related intellectual disability, cardiac arrhythmia syndrome	1186711002	Rare cardiac disease
Leukoencephalopathy with calcifications and cysts	1186710001	Rare neurologic disease
FLNA-related X-linked myxomatous valvular dysplasia	1186709006	Rare developmental defect during embryogenesis
Congenital deficiency of cochlear nerve	1186656004	Rare otorhinolaryngologic disease
Immune dysregulation, inflammatory bowel disease, arthritis, recurrent infection, lymphopenia syndrome	1186654001	Rare gastroenterologic disease
Inflammatory bowel disease, recurrent sinopulmonary infection syndrome	1186652002	Rare gastroenterologic disease
Primary fibrolamellar hepatocellular carcinoma	1186629001	Rare neoplastic disease
Primary Kaposi sarcoma of skin	1186616001	Rare neoplastic disease
Primary Kaposi sarcoma of palate	1186615002	Rare neoplastic disease
Primary Kaposi sarcoma of gastrointestinal tract	1186614003	Rare neoplastic disease
Typhoid colitis	1179407003	Rare infectious disease
Leprosy asteatosis cutis	1179403004	Rare infectious disease
DYRK1A-related intellectual disability syndrome	1179301003	Rare developmental defect during embryogenesis
BENTA disease	1179300002	Rare immune disease
NEK9-related lethal skeletal dysplasia	1179299005	Rare bone disease
Familial patent arterial duct	1179298002	Rare developmental defect during embryogenesis
Colobomatous macrophthalmia with microcornea syndrome	1179296003	Rare developmental defect during embryogenesis, Rare ophthalmic disorder
BVES-related limb girdle muscular dystrophy	1179295004	Rare neurologic disease
Autosomal dominant distal axonal motor neuropathy, myofibrillar myopathy syndrome	1179294000	Rare neurologic disease
Erythrokeratodermia cardiomyopathy syndrome	1179293006	Rare skin disease
Combined immunodeficiency due to TFRC deficiency	1179288008	Rare immune disease
Combined immunodeficiency due to GINS1 deficiency	1179286007	Rare immune disease
Combined immunodeficiency due to moesin deficiency	1179285006	Rare immune disease
Severe combined immunodeficiency due to LAT deficiency	1179284005	Rare immune disease
Metopic ridging, ptosis, facial dysmorphism syndrome	1179283004	Rare developmental defect during embryogenesis, Rare ophthalmic disorder
Severe neurodevelopmental disorder with feeding difficulties, stereotypic hand movement, bilateral cataract	1179282009	Rare neurologic disease
Transmission of vaccinia virus from another person due to contact with smallpox vaccination site	1177184008	Rare infectious disease
Oral-facial-digital syndrome with short stature and brachymesophalangia	1177179002	Rare developmental defect during embryogenesis
Intrauterine growth restriction, congenital multiple café au lait macules, increased sister chromatid exchange syndrome	1177178005	Rare skin disease
Hyperphenylalaninemia due to DNAJC12 deficiency	1177177000	Rare neurologic disease
Intermediate epidermolysis bullosa simplex with cardiomyopathy	1177176009	Rare skin disease
Skeletal dysplasia, T-cell immunodeficiency, developmental delay syndrome	1177175008	Rare bone disease
Congenital progressive bone marrow failure, B-cell immunodeficiency, skeletal dysplasia syndrome	1177173001	Rare developmental defect during embryogenesis
Congenital cerebellar ataxia due to RNU12 mutation	1177169004	Rare neurologic disease
Autosomal recessive spastic paraplegia type 78	1177168007	Rare neurologic disease
Intellectual disability, seizures, abnormal gait, facial dysmorphism syndrome	1177167002	Rare developmental defect during embryogenesis
Frontonasal dysplasia, bifid nose, upper limb anomalies syndrome	1177166006	Rare developmental defect during embryogenesis
PMP2-related Charcot-Marie-Tooth disease type 1	1177165005	Rare neurologic disease
Bronchiolitis obliterans syndrome due to and following allogeneic stem cell transplant	1177120001	Rare immune disease, Rare respiratory disease
Mulberry molar teeth	1177081002	Rare developmental defect during embryogenesis
Schistosoma haematobium dacryoadenitis	1177078007	Rare infectious disease
Strongyloides duodenitis	1177070000	Rare infectious disease
Spondylitis caused by Brucella abortus	1177068009	Rare infectious disease
Brucella melitensis spondylitis	1177066008	Rare infectious disease
Brucella canis spondylitis	1177065007	Rare infectious disease
Brucella suis spondylitis	1177063000	Rare infectious disease
Sporadic fatal insomnia	1177062005	Rare neurologic disease
Pneumocystis jirovecii lung cyst	1177059007	Rare infectious disease, Rare respiratory disease
Schistosomal granuloma of central nervous system	1177055001	Rare infectious disease
Schistosoma encephalomyelitis	1177043007	Rare infectious disease
Tuberculous enterocolitis	1177041009
Aspergillus esophagitis	1177039008	Rare infectious disease
Pleural aspergillosis	1177035002	Rare infectious disease
Tuberculous intermediate uveitis	1177031006	Rare ophthalmic disorder
Opisthorchis felineus infection	1177030007	Rare infectious disease
Bacterial panuveitis	1177028005	Rare ophthalmic disorder
Tuberculosis of anal canal	1177026009
Tuberculous infection of bile duct	1177021004
Tuberculous anterior uveitis	1177018001
Tuberculous cerebral arteritis	1177015003
Tuberculosis of lumbosacral spine	1177013005
Neuroschistosomiasis	1177012000	Rare infectious disease
Tuberculosis of penis	1177009003
Pulmonary nodule caused by Pneumocystis	1177000004	Rare infectious disease, Rare respiratory disease
Fungal panuveitis	1176990003	Rare ophthalmic disorder
Echinococcus oligarthrus polycystic hydatid	1176986000	Rare infectious disease
Leprosy polyneuropathy	1176984002	Rare infectious disease
Echinococcus vogeli polycystic echinococcosis	1176983008	Rare infectious disease
Tuberculous posterior uveitis	1176981005
Congenital generalized hypercontractile muscle stiffness syndrome	1174000008	Rare neurologic disease
IL21-related infantile inflammatory bowel disease	1173999006	Rare gastroenterologic disease
Postnatal microcephaly, infantile hypotonia, spastic diplegia, dysarthria, intellectual disability syndrome	1173998003	Rare neurologic disease
Pontine autosomal dominant microangiopathy with leukoencephalopathy	1173997008	Rare neurologic disease
Combined oxidative phosphorylation defect type 23	1173036000	Rare inborn errors of metabolism
Combined oxidative phosphorylation defect type 25	1173035001	Rare inborn errors of metabolism
Combined oxidative phosphorylation defect type 26	1173034002	Rare inborn errors of metabolism
Cytosolic phospholipase-A2 alpha deficiency associated bleeding disorder	1172901009	Rare hematologic disease
Progressive microcephaly, seizures, cortical blindness, developmental delay syndrome	1172900005	Rare developmental defect during embryogenesis
PMP22-RAI1 contiguous gene duplication syndrome	1172899000	Rare developmental defect during embryogenesis
Kosaki overgrowth syndrome	1172898008	Rare bone disease
[truncated: 10,083 more rows]

## Sheet: Suppl_table_S3
Supplementary Table 3: Rare Disease mappings between parent SNOMED-CT concepts (without descendants) and ICD-10 codes with GARD, Orphanet.
All SNOMED-CT codes, including descendent concepts, are listed in Supplementary Table 2.
GardID	Rare Disease Name	OrphaCode	Orphanet Linearization Class	SNOMED-CT code	ICD-10 Code
18825	Interstitial cystitis	37202	Rare urogenital disease	197834003	N30.1
18700	Congenital primary megaureter	617	Rare urogenital disease	717459000	Q62.2
20638	Megacystis-megaureter syndrome	238637	Rare urogenital disease	253904001
19047	Hinman syndrome	84085	Rare urogenital disease	429233001
19933	Low-flow priapism	140949	Rare urogenital disease	441575009
2365	Fowler urethral sphincter dysfunction syndrome	2795	Rare urogenital disease	700242002
17323	Familial vesicoureteral reflux	289365	Rare urogenital disease	763716008
21387	Primary localized amyloidosis	314709	Rare systemic or rheumatologic disease		E85.4
5969	Buerger disease	36258	Rare systemic or rheumatologic disease	52403007	I73.1
5693	Reactive arthritis	29207	Rare systemic or rheumatologic disease	67224007	M02.3
436	Adult-onset Still disease	829	Rare systemic or rheumatologic disease	239920006	M06.1
10966	Systemic-onset juvenile idiopathic arthritis	85414	Rare systemic or rheumatologic disease	201796004	M08.2
4261	Oligoarticular juvenile idiopathic arthritis	85410	Rare systemic or rheumatologic disease	410798004	M08.4
1292	Familial calcium pyrophosphate deposition	1416	Rare systemic or rheumatologic disease	1162808000	M11.1
7396	Tenosynovial giant cell tumor	66627	Rare systemic or rheumatologic disease	95412009	M12.2
21499	Intermittent hydrarthrosis	329967	Rare systemic or rheumatologic disease	711286009	M12.4
7360	Polyarteritis nodosa	767	Rare systemic or rheumatologic disease	155441006	M30.0
6111	Eosinophilic granulomatosis with polyangiitis	183	Rare systemic or rheumatologic disease	82275008	M30.1
6816	Kawasaki disease	2331	Rare systemic or rheumatologic disease	75053002	M30.3
2551	Anti-glomerular basement membrane disease	375	Rare systemic or rheumatologic disease	50581000	M31.0 || N08.5
7880	Granulomatosis with polyangiitis	900	Rare systemic or rheumatologic disease	195353004	M31.3
7730	Takayasu arteritis	3287	Rare systemic or rheumatologic disease	359789008	M31.4
3652	Microscopic polyangiitis	727	Rare systemic or rheumatologic disease	1144805008	M31.7
20599	Drug-induced lupus erythematosus	231111	Rare systemic or rheumatologic disease	80258006	M32.0
6805	Juvenile dermatomyositis	93672	Rare systemic or rheumatologic disease	1212005	M33.0
7425	Polymyositis	732	Rare systemic or rheumatologic disease	31384009	M33.2
10252	Primary Sjögren syndrome	289390	Rare systemic or rheumatologic disease	239912009	M35.0
7051	Mixed connective tissue disease	809	Rare systemic or rheumatologic disease	398049005	M35.1
848	Behçet disease	117	Rare systemic or rheumatologic disease	310701003	M35.2
4704	Polymyalgia rheumatica	93569	Rare systemic or rheumatologic disease	65323003	M35.3
6108	Chronic nonbacterial osteomyelitis/Chronic recurrent multifocal osteomyelitis	324964	Rare systemic or rheumatologic disease	1204420006	M86.3
7417	Relapsing polychondritis	728	Rare systemic or rheumatologic disease	72275000	M94.1
16535	Marfan syndrome	558	Rare systemic or rheumatologic disease	19346006	Q87.4
7043	IgG4-related dacryoadenitis and sialadenitis	79078	Rare systemic or rheumatologic disease	7826003
6421	Familial Mediterranean fever	342	Rare systemic or rheumatologic disease	12579009
8472	Muckle-Wells syndrome	575	Rare systemic or rheumatologic disease	15123008
2082	Vascular Ehlers-Danlos syndrome	286	Rare systemic or rheumatologic disease	17025000
5797	AL amyloidosis	85443	Rare systemic or rheumatologic disease	23132008
6351	Eosinophilic fasciitis	3165	Rare systemic or rheumatologic disease	24129002
22216	Kyphoscoliotic Ehlers-Danlos syndrome due to lysyl hydroxylase 1 deficiency	1900	Rare systemic or rheumatologic disease	25606004
2081	Hypermobile Ehlers-Danlos syndrome	285	Rare systemic or rheumatologic disease	30652003
7607	Sarcoidosis	797	Rare systemic or rheumatologic disease	31541009
19065	Wild type ABeta2M amyloidosis	85446	Rare systemic or rheumatologic disease	32599008
7588	Rosaï-Dorfman disease	158014	Rare systemic or rheumatologic disease	34287003
8241	Sea-blue histiocytosis	158029	Rare systemic or rheumatologic disease	37821003
12474	Periodontal Ehlers-Danlos syndrome	75392	Rare systemic or rheumatologic disease	50869007
18695	Systemic lupus erythematosus	536	Rare systemic or rheumatologic disease	55464009
2084	Arthrochalasia Ehlers-Danlos syndrome	1899	Rare systemic or rheumatologic disease	55711009
8234	Felty syndrome	47612	Rare systemic or rheumatologic disease	57160007
5699	Rheumatic fever	3099	Rare systemic or rheumatologic disease	58718002
7606	SAPHO syndrome	793	Rare systemic or rheumatologic disease	60684003
6858	Langerhans cell histiocytosis	389	Rare systemic or rheumatologic disease	65399007
8505	X-linked Ehlers-Danlos syndrome	75497	Rare systemic or rheumatologic disease	67202007
3054	Familial articular hypermobility syndrome	2295	Rare systemic or rheumatologic disease	71322004
7510	Pyoderma gangrenosum	48104	Rare systemic or rheumatologic disease	74578003
7103	Multicentric reticulohistiocytosis	139436	Rare systemic or rheumatologic disease	84241008
1084	Systemic capillary leak syndrome	188	Rare systemic or rheumatologic disease	87730004
9748	Systemic sclerosis	90291	Rare systemic or rheumatologic disease	89155008
21647	Neonatal lupus erythematosus	398124	Rare systemic or rheumatologic disease	95609003
6834	Kikuchi-Fujimoto disease	50918	Rare systemic or rheumatologic disease	127217009
9751	Diffuse cutaneous systemic sclerosis	220393	Rare systemic or rheumatologic disease	128460000
6386	Cryoglobulinemic vasculitis	91138	Rare systemic or rheumatologic disease	190815001
8204	Immunoglobulin A vasculitis	761	Rare systemic or rheumatologic disease	191306005
20697	Drug-induced vasculitis	251325	Rare systemic or rheumatologic disease	234020005
16933	Hereditary angioedema type 1	100050	Rare systemic or rheumatologic disease	234619000
16934	Hereditary angioedema type 2	100051	Rare systemic or rheumatologic disease	234620006
21501	Wild type ATTR amyloidosis	330001	Rare systemic or rheumatologic disease	237877004
5980	Calciphylaxis	280062	Rare systemic or rheumatologic disease	237900002
9535	Familial cold urticaria	47045	Rare systemic or rheumatologic disease	238687000
13371	MAGIC syndrome	324972	Rare systemic or rheumatologic disease	238850005
10970	Psoriasis-related juvenile idiopathic arthritis	85436	Rare systemic or rheumatologic disease	239802003
1356	CINCA syndrome	1451	Rare systemic or rheumatologic disease	239826001
19097	Undifferentiated connective tissue syndrome	90002	Rare systemic or rheumatologic disease	239918008
6725	Hypocomplementemic urticarial vasculitis	36412	Rare systemic or rheumatologic disease	239945009
22196	Acquired angioedema with C1Inh deficiency	528663	Rare systemic or rheumatologic disease	241955009
10560	AA amyloidosis	85445	Rare systemic or rheumatologic disease	274945004
1053	Limited cutaneous systemic sclerosis	220402	Rare systemic or rheumatologic disease	298285004
9749	Limited systemic sclerosis	220407	Rare systemic or rheumatologic disease	299276009
16936	Renin-angiotensin-aldosterone system-blocker-induced angioedema	100057	Rare systemic or rheumatologic disease	371627004
6835	Kimura disease	482	Rare systemic or rheumatologic disease	399894006
21958	Fibroblastic rheumatism	477650	Rare systemic or rheumatologic disease	399964004
9615	Giant cell arteritis	397	Rare systemic or rheumatologic disease	400130008
12390	Schnitzler syndrome	37748	Rare systemic or rheumatologic disease	402415001
6263	Dermatomyositis	221	Rare systemic or rheumatologic disease	402425006
19219	Pediatric systemic lupus erythematosus	93552	Rare systemic or rheumatologic disease	403488004
18775	Myalgia-eosinophilia syndrome associated with tryptophan	2582	Rare systemic or rheumatologic disease	403735006
8457	Tumor necrosis factor receptor 1 associated periodic syndrome	32960	Rare systemic or rheumatologic disease	403833009
1421	Cogan syndrome	1467	Rare systemic or rheumatologic disease	405810005
19064	Rheumatoid factor-positive polyarticular juvenile idiopathic arthritis	85435	Rare systemic or rheumatologic disease	410796000
3931	Rheumatoid factor-negative polyarticular juvenile idiopathic arthritis	85408	Rare systemic or rheumatologic disease	410797009
10969	Enthesitis-related juvenile idiopathic arthritis	85438	Rare systemic or rheumatologic disease	410801005
22195	Hereditary angioedema with normal C1Inh	528647	Rare systemic or rheumatologic disease	427167008
12124	Macrophage activation syndrome	158061	Rare systemic or rheumatologic disease	430478003
735	Antisynthetase syndrome	81	Rare systemic or rheumatologic disease	445187004
10788	Loeys-Dietz syndrome	60030	Rare systemic or rheumatologic disease	446263001
9820	Catastrophic antiphospholipid syndrome	464343	Rare systemic or rheumatologic disease	609329007
6369	Erdheim-Chester disease	35687	Rare systemic or rheumatologic disease	699537002
13824	Proteasome-associated autoinflammatory syndrome	324977	Rare systemic or rheumatologic disease	702449004
7713	Susac syndrome	838	Rare systemic or rheumatologic disease	702575003
10088	Majeed syndrome	77297	Rare systemic or rheumatologic disease	703540008
12357	STING-associated vasculopathy with onset in infancy	425120	Rare systemic or rheumatologic disease	711164003
2088	Classical Ehlers-Danlos syndrome	287	Rare systemic or rheumatologic disease	715318006
4697	Reynolds syndrome	779	Rare systemic or rheumatologic disease	715401008
7664	Sneddon syndrome	820	Rare systemic or rheumatologic disease	716745004
6960	Malakoplakia	556	Rare systemic or rheumatologic disease	716766007
17610	Multicentric osteolysis-nodulosis-arthropathy spectrum	371428	Rare systemic or rheumatologic disease	716868003
21070	Calciphylaxis cutis	280065	Rare systemic or rheumatologic disease	717043006
2083	Kyphoscoliotic Ehlers-Danlos syndrome	536545	Rare systemic or rheumatologic disease	718211004
7851	Cutaneous small vessel vasculitis	889	Rare systemic or rheumatologic disease	718217000
17664	Moyamoya disease with early-onset achalasia	401945	Rare systemic or rheumatologic disease	718551002
10962	TEMPI syndrome	284227	Rare systemic or rheumatologic disease	718614004
1019	Brittle cornea syndrome	90354	Rare systemic or rheumatologic disease	719096006
1102	Cardiomyopathy-cataract-hip spine disease syndrome	1345	Rare systemic or rheumatologic disease	720609003
10946	Corticosteroid-sensitive aseptic abscess syndrome	54251	Rare systemic or rheumatologic disease	720751000
12613	Cardiac-valvular Ehlers-Danlos syndrome	230851	Rare systemic or rheumatologic disease	720858001
17361	Kyphoscoliotic Ehlers-Danlos syndrome due to FKBP22 deficiency	300179	Rare systemic or rheumatologic disease	720859009
8486	Musculocontractural Ehlers-Danlos syndrome	2953	Rare systemic or rheumatologic disease	720860004
9991	B4GALT7-related spondylodysplastic Ehlers-Danlos syndrome	75496	Rare systemic or rheumatologic disease	720861000
20569	Hughes-Stovin syndrome	228116	Rare systemic or rheumatologic disease	721226005
21382	Variant ABeta2M amyloidosis	314652	Rare systemic or rheumatologic disease	722292000
9176	PAPA syndrome	69126	Rare systemic or rheumatologic disease	724015007
18835	Postinfectious vasculitis	48435	Rare systemic or rheumatologic disease	724063005
17156	Ehlers-Danlos/osteogenesis imperfecta syndrome	230857	Rare systemic or rheumatologic disease	733457006
12742	Juvenile polymyositis	93568	Rare systemic or rheumatologic disease	738526005
17362	Connective tissue disorder due to lysyl hydroxylase-3 deficiency	300284	Rare systemic or rheumatologic disease	763318007
160	Satoyoshi syndrome	3130	Rare systemic or rheumatologic disease	763630007
21128	Neonatal Marfan syndrome	284979	Rare systemic or rheumatologic disease	763839005
13198	Infantile-onset periodic fever-panniculitis-dermatosis syndrome	500062	Rare systemic or rheumatologic disease	765435009
20695	Idiopathic recurrent pericarditis	251307	Rare systemic or rheumatologic disease	766704005
20144	Isolated sternocostoclavicular hyperostosis	178311	Rare systemic or rheumatologic disease	766711009
10809	Postorgasmic illness syndrome	279947	Rare systemic or rheumatologic disease	770903003
306	Camptodactyly-arthropathy-coxa-vara-pericarditis syndrome	2848	Rare systemic or rheumatologic disease	771187008
21071	Visceral calciphylaxis	280068	Rare systemic or rheumatologic disease	771236000
12610	SLC39A13-related spondylodysplastic Ehlers-Danlos syndrome	157965	Rare systemic or rheumatologic disease	773276004
20694	Infantile onset panniculitis with uveitis and systemic granulomatosis	251304	Rare systemic or rheumatologic disease	773328002
17368	Autosomal systemic lupus erythematosus	300345	Rare systemic or rheumatologic disease	773333003
17371	Progeroid and marfanoid aspect-lipodystrophy syndrome	300382	Rare systemic or rheumatologic disease	773644000
17369	PLCG2-associated antibody deficiency and immune dysregulation	300359	Rare systemic or rheumatologic disease	773646003
10516	Sterile multifocal osteomyelitis with periostitis and pustulosis	210115	Rare systemic or rheumatologic disease	773702002
18940	Interstitial granulomatous dermatitis with arthritis	79099	Rare systemic or rheumatologic disease	773732005
21648	Neonatal scleroderma	398127	Rare systemic or rheumatologic disease	774080007
21646	Neonatal dermatomyositis	398117	Rare systemic or rheumatologic disease	774082004
21645	Neonatal autoimmune hemolytic anemia	398109	Rare systemic or rheumatologic disease	774083009
21644	Neonatal antiphospholipid syndrome	398097	Rare systemic or rheumatologic disease	774084003
8507	Classical-like Ehlers-Danlos syndrome type 1	230839	Rare systemic or rheumatologic disease	778022009
17201	NLRP12-associated hereditary periodic fever syndrome	247868	Rare systemic or rheumatologic disease	783146009
2339	AGel amyloidosis	85448	Rare systemic or rheumatologic disease	783160006
17679	DITRA	404546	Rare systemic or rheumatologic disease	784339002
10997	Aneurysm-osteoarthritis syndrome	284984	Rare systemic or rheumatologic disease	785808002
304	Blau syndrome	90340	Rare systemic or rheumatologic disease	818950005
22273	CEBPE-associated autoinflammation-immunodeficiency-neutrophil dysfunction syndrome	566067	Rare systemic or rheumatologic disease	1186720006
17848	Hereditary pediatric Behçet-like disease	476102	Rare systemic or rheumatologic disease	1187119002
21902	TAFRO syndrome	457077	Rare systemic or rheumatologic disease	1187615007
17725	Periodic fever-infantile enterocolitis-autoinflammatory syndrome	436166	Rare systemic or rheumatologic disease	1197594000
22146	LAMA5-related multisystemic syndrome	521450	Rare systemic or rheumatologic disease	1217370006
17762	Autoimmune interstitial lung disease-arthritis syndrome	444092	Rare systemic or rheumatologic disease	1222679006
17766	Autoimmune hemolytic anemia-autoimmune thrombocytopenia-primary immunodeficiency syndrome	444463	Rare systemic or rheumatologic disease	1222681008
21827	ALECT2 amyloidosis	439224	Rare systemic or rheumatologic disease	1228881003
22194	Hereditary angioedema with C1Inh deficiency	528623	Rare systemic or rheumatologic disease	1230015008
22228	CAR T cell therapy-associated cytokine release syndrome	542323	Rare systemic or rheumatologic disease	1230290005
19105	Sepsis in premature infants	90051	Rare systemic or rheumatologic disease	1230323000
21847	AH amyloidosis	442582	Rare systemic or rheumatologic disease	1231149005
2089	Dermatosparaxis Ehlers-Danlos syndrome	1901	Rare systemic or rheumatologic disease	1237225007
22214	Spondylodysplastic Ehlers-Danlos syndrome	536471	Rare systemic or rheumatologic disease	1251488008
17974	B3GALT6-related spondylodysplastic Ehlers-Danlos syndrome	536467	Rare systemic or rheumatologic disease	1251499005
22215	Myopathic Ehlers-Danlos syndrome	536516	Rare systemic or rheumatologic disease	1255116001
17975	Classical-like Ehlers-Danlos syndrome type 2	536532	Rare systemic or rheumatologic disease	1255121003
21886	Eosinophilic angiocentric fibrosis	449566	Rare systemic or rheumatologic disease	1255207005
18014	NLRC4-related familial cold autoinflammatory syndrome	576349	Rare systemic or rheumatologic disease	1264006004
22391	IgG4-related systemic disease	596448	Rare systemic or rheumatologic disease	1.07433e+16
19749	Neurogenic thoracic outlet syndrome	100073	Rare surgical thoracic disease	2040007
7759	Thoracic outlet syndrome	97330	Rare surgical thoracic disease	128210009
21877	Ectopia cordis	448270	Rare surgical cardiac disease	78250005
10014	Pellagra	97352	Rare skin disease	418186002	E52
7010	Melkersson-Rosenthal syndrome	2483	Rare skin disease	37770007	G51.2
7355	Pemphigus vulgaris	704	Rare skin disease	49420001	L10.0
19021	Pemphigus vegetans	79479	Rare skin disease	81285006	L10.1
6360	Epidermolysis bullosa acquisita	46487	Rare skin disease	2772003	L12.3
1917	Dermatitis herpetiformis	1656	Rare skin disease	111196000	L13.0
13606	Subcorneal pustular dermatosis	48377	Rare skin disease	25147002	L13.1
12819	Generalized pustular psoriasis	247353	Rare skin disease	238612002	L40.1
18808	Bullous lichen planus	33408	Rare skin disease	6111009	L43.1
7401	Pityriasis rubra pilaris	2897	Rare skin disease	3755001	L44.0
7743	Stevens-Johnson syndrome/toxic epidermal necrolysis spectrum	95455	Rare skin disease	768946000	L51.2
21506	Chronic actinic dermatitis	330064	Rare skin disease	52636001	L57.1
3247	Lichen planopilaris	525	Rare skin disease	64540004	L66.1
373	Quinquaud folliculitis decalvans	346	Rare skin disease	53593008	L66.2
1883	Dissecting cellulitis of the scalp	345	Rare skin disease	77333008	L66.3
2864	Acquired hypertrichosis lanuginosa	2221	Rare skin disease	201160005	L68.1
5003	Sebocystomatosis	841	Rare skin disease	109433009	L72.2
3967	Familial isolated café-au-lait macules	2678	Rare skin disease	1208340009	L81.3
476	Acquired ichthyosis	454	Rare skin disease	8691004	L85.0
13040	Necrobiosis lipoidica	542592	Rare skin disease	9418005	L92.1
22442	Granuloma faciale	615943	Rare skin disease		L92.2
20042	Subacute cutaneous lupus erythematosus	163525	Rare skin disease	239891002	L93.1
7058	Localized scleroderma	90289	Rare skin disease	201048007	L94.0
12784	Livedoid vasculopathy	542643	Rare skin disease	238775002	L95.0
8653	Erythema elevatum diutinum	90000	Rare skin disease	58872001	L95.1
521	Sweet syndrome	3243	Rare skin disease	84625002	L98.2
329	Wells syndrome	901	Rare skin disease	238931006	L98.3
7879	Nodular non-suppurative panniculitis	33577	Rare skin disease	33760009	M35.6
6873	Ledderhose disease	199251	Rare skin disease	13370002	M72.2
7904	Recessive X-linked ichthyosis	461	Rare skin disease	72523005	Q80.1
1039	Autosomal dominant epidermolytic ichthyosis	312	Rare skin disease	254167000	Q80.3
6568	Harlequin ichthyosis	457	Rare skin disease	205548006	Q80.4
2153	Severe generalized junctional epidermolysis bullosa	79404	Rare skin disease	400140006	Q81.1
7910	Xeroderma pigmentosum	910	Rare skin disease	44600005	Q82.1
10048	Isolated congenital anonychia	79143	Rare skin disease	23610003	Q84.3
3125	Knuckle pads-leukonychia-sensorineural deafness-palmoplantar hyperkeratosis syndrome	2698	Rare skin disease	1271009
9744	Atrophoderma vermiculata	79100	Rare skin disease	2736005
3856	Becker nevus syndrome	64755	Rare skin disease	5387003
6878	Erythroderma desquamativum	314	Rare skin disease	7297005
19136	Telangiectasia macularis eruptiva perstans	90389	Rare skin disease	8214000
19353	Solar urticaria	97230	Rare skin disease	10347006
4361	Pili torti	2889	Rare skin disease	17170005
3109	Kerion celsi	499	Rare skin disease	19087001
6357	Epidermodysplasia verruciformis	302	Rare skin disease	19138001
3979	Neutral lipid storage disease with ichthyosis	98907	Rare skin disease	19604005
6940	Jessner lymphocytic infiltration of the skin	33314	Rare skin disease	19719003
20586	Acquired cutis laxa	228285	Rare skin disease	19726003
613	Alopecia totalis	700	Rare skin disease	19754005
4359	Ringed hair disease	169	Rare skin disease	21926007
3092	Keratoderma hereditarium mutilans	494	Rare skin disease	24559001
12675	Atrophic lichen planus	254449	Rare skin disease	25858008
4038	Oculocutaneous albinism type 2	79432	Rare skin disease	26336006
412	Cheilitis glandularis	1221	Rare skin disease	26374003
12820	Pustulosis palmaris et plantaris	163927	Rare skin disease	27520001
2824	Hyperkeratosis lenticularis perstans	409	Rare skin disease	28488007
5913	Mucous membrane pemphigoid	46486	Rare skin disease	34250006
7354	Pemphigus foliaceus	79481	Rare skin disease	35154004
5835	Aplasia cutis congenita	1114	Rare skin disease	35484002
13073	Nevus comedonicus syndrome	64754	Rare skin disease	35962006
19022	Pemphigus erythematosus	79480	Rare skin disease	36739006
10913	Griscelli syndrome	381	Rare skin disease	37548006
5723	Acrodermatitis enteropathica	37	Rare skin disease	37702000
3268	Lipoid proteinosis	530	Rare skin disease	38692000
10753	Pachyonychia congenita	2309	Rare skin disease	39427000
3100	Papillon-Lefèvre syndrome	678	Rare skin disease	40158001
10983	Disseminated superficial actinic porokeratosis	79152	Rare skin disease	41495000
19026	Pili gemini	79492	Rare skin disease	42829009
11898	Linear lichen planus	254379	Rare skin disease	44509000
10830	Nevus of Ito	263432	Rare skin disease	48543002
6243	Darier disease	218	Rare skin disease	48611009
10103	Elastosis perforans serpiginosa	79148	Rare skin disease	49428008
15021	Angioma serpiginosum	95429	Rare skin disease	49465005
9806	Vibratory urticaria	493342	Rare skin disease	51247001
9694	Junctional epidermolysis bullosa with pyloric atresia	79403	Rare skin disease	53748002
10877	Familial tumoral calcinosis	53715	Rare skin disease	61778004
4039	Oculocutaneous albinism type 3	79433	Rare skin disease	63450009
13331	Familial reactive perforating collagenosis	79147	Rare skin disease	64036004
2155	Localized dystrophic epidermolysis bullosa, pretibial form	79410	Rare skin disease	67653003
93	Monilethrix	573	Rare skin disease	69488000
16528	Erythrokeratodermia variabilis	317	Rare skin disease	70041004
5750	Adiposis dolorosa	36397	Rare skin disease	71404003
7700	Stevens-Johnson syndrome	36426	Rare skin disease	73442001
21170	Fixed drug eruption	293812	Rare skin disease	73692007
18826	Acquired kinky hair syndrome	37559	Rare skin disease	77039003
5972	Bullous pemphigoid	703	Rare skin disease	77090002
6559	Familial benign chronic pemphigus	2841	Rare skin disease	79468000
4438	Porokeratosis of Mibelli	735	Rare skin disease	80432009
594	Oculocutaneous albinism type 1B	79434	Rare skin disease	82342003
20052	Acrodermatitis continua of Hallopeau	163931	Rare skin disease	83839005
6497	Pemphigoid gestationis	63275	Rare skin disease	86081009
614	Alopecia universalis	701	Rare skin disease	86166000
5630	Xeroderma pigmentosum variant	90342	Rare skin disease	88877002
2147	Autosomal dominant generalized epidermolysis bullosa simplex, intermediate form	79399	Rare skin disease	90496008
5975	Scleredema	352763	Rare skin disease	95323007
18834	Linear IgA dermatosis	46488	Rare skin disease	95330001
20018	Generalized eruptive histiocytosis	157991	Rare skin disease	110980006
125	Acrokeratoelastoidosis of Costa	38	Rare skin disease	111029001
3102	Palmoplantar keratoderma-esophageal carcinoma syndrome	2198	Rare skin disease	111030006
19885	Macular amyloidosis	137814	Rare skin disease	111032003
7654	Sjögren-Larsson syndrome	816	Rare skin disease	111303009
1639	Autosomal dominant cutis laxa	90348	Rare skin disease	111388003
21889	Cutaneous pseudolymphoma	451607	Rare skin disease	128862000
9654	Hydroa vacciniforme	330058	Rare skin disease	200837006
19131	Discoid lupus erythematosus	90281	Rare skin disease	200938002
13003	Lupus erythematosus tumidus	90283	Rare skin disease	200941006
12673	Actinic lichen planus	254395	Rare skin disease	200999007
12674	Annular lichen planus	254424	Rare skin disease	201000006
17510	Actinic prurigo	330061	Rare skin disease	201015007
10803	Lamellar ichthyosis	313	Rare skin disease	205550003
6829	Keratosis follicularis spinulosa decalvans	2340	Rare skin disease	238626006
20069	Bazex syndrome	166113	Rare skin disease	238640007
12677	Lichen planus pemphigoides	254478	Rare skin disease	238653005
10363	Idiopathic trachyonychia	79153	Rare skin disease	238719003
4536	Pseudopelade of Brocq	129	Rare skin disease	238731001
2188	Erosive pustular dermatosis of the scalp	222	Rare skin disease	238733003
3287	Loose anagen syndrome	168	Rare skin disease	238735005
21087	Generalized essential telangiectasia	280774	Rare skin disease	238763007
20589	Mid-dermal elastolysis	228299	Rare skin disease	238821003
20584	Primary anetoderma	228272	Rare skin disease	238829001
12716	Elastoderma	228240	Rare skin disease	238832003
18781	Hereditary acrokeratotic poikiloderma	2907	Rare skin disease	238835001
4391	Kindler epidermolysis bullosa	2908	Rare skin disease	238836000
6543	Acrogeria	2500	Rare skin disease	238872007
273	Wrinkly skin syndrome	2834	Rare skin disease	238875009
19249	Cytophagic histiocytic panniculitis	94087	Rare skin disease	238883003
19127	Idiopathic localized lipodystrophy	90158	Rare skin disease	238897006
19129	Pressure-induced localized lipoatrophy	90160	Rare skin disease	238898001
19125	Centrifugal lipodystrophy	90156	Rare skin disease	238899009
6957	Multiple symmetric lipomatosis	2398	Rare skin disease	238902007
2108	Encephalocraniocutaneous lipomatosis	2396	Rare skin disease	238905009
19130	Chilblain lupus	90280	Rare skin disease	238928005
19141	Self-healing papular mucinosis	90397	Rare skin disease	238947008
19140	Acral persistent papular mucinosis	90396	Rare skin disease	238949006
16682	Anonychia with flexural pigmentation	69125	Rare skin disease	239013001
9775	Dowling-Degos disease	79145	Rare skin disease	239054009
1722	Erythrokeratoderma ''en cocardes''	315	Rare skin disease	239062001
18639	Progressive symmetric erythrokeratodermia	316	Rare skin disease	239063006
8275	Keratolytic winter erythema	50943	Rare skin disease	239064000
92	Mal de Meleda	87503	Rare skin disease	239069005
3096	Transgrediens et progrediens palmoplantar keratoderma	495	Rare skin disease	239070006
2826	Epidermolytic palmoplantar keratoderma	2199	Rare skin disease	239071005
4075	Mutilating palmoplantar keratoderma with periorificial keratotic plaques	659	Rare skin disease	239072003
18898	Circumscribed palmoplantar hypokeratosis	69744	Rare skin disease	239073008
8517	Huriez syndrome	384	Rare skin disease	239076000
1996	Dyschromatosis universalis hereditaria	241	Rare skin disease	239082002
334	Dyschromatosis symmetrica hereditaria	41	Rare skin disease	239085000
8550	Dermatopathia pigmentosa reticularis	86920	Rare skin disease	239088003
4500	Acromelanosis	39	Rare skin disease	239089006
20070	Porokeratotic eccrine ostial and dermal duct nevus	166286	Rare skin disease	239118007
13025	Woolly hair nevus	79414	Rare skin disease	239124001
17079	Reticulate acropigmentation of Kitamura	178307	Rare skin disease	239133004
9799	Familial cutaneous collagenoma	53296	Rare skin disease	239139000
20582	Elastoma	228254	Rare skin disease	239140003
3589	Multiple benign circumferential skin creases on limbs	2505	Rare skin disease	239142006
20902	Congenital smooth muscle hamartoma	263435	Rare skin disease	239144007
19133	Lupus erythematosus panniculitis	90285	Rare skin disease	239888002
9643	Pseudoxanthoma elasticum	758	Rare skin disease	252246005
2998	Infantile myofibromatosis	2591	Rare skin disease	254146000
2966	Superficial epidermolytic ichthyosis	455	Rare skin disease	254169002
2954	Ichthyosis hystrix of Curth-Macklin	79503	Rare skin disease	254170001
18766	Epidermolysis bullosa simplex with anodontia/hypodontia	2325	Rare skin disease	254177003
2141	Autosomal dominant generalized epidermolysis bullosa simplex, severe form	79396	Rare skin disease	254179000
9737	Epidermolysis bullosa simplex with mottled pigmentation	79397	Rare skin disease	254180002
22388	Localized dystrophic epidermolysis bullosa	595356	Rare skin disease	254186008
12923	Localized junctional epidermolysis bullosa	251393	Rare skin disease	254191009
2143	Junctional epidermolysis bullosa inversa	79405	Rare skin disease	254192002
12922	Intermediate generalized junctional epidermolysis bullosa	79402	Rare skin disease	254196004
8480	Autosomal recessive cutis laxa type 1	90349	Rare skin disease	254222002
5404	Uncombable hair syndrome	1410	Rare skin disease	254230001
5597	Woolly hair	170	Rare skin disease	254231002
3390	Marie Unna hereditary hypotrichosis	444	Rare skin disease	254234005
3090	Multiple self-healing squamous epithelioma	65748	Rare skin disease	254659009
21736	Generalized eruptive keratoacanthoma	411777	Rare skin disease	254664008
18899	Warty dyskeratoma	69745	Rare skin disease	254676008
4509	Proliferating trichilemmal cyst	492	Rare skin disease	254678009
20580	Elastofibroma dorsi	228243	Rare skin disease	254739004
20901	Nevus of Ota	263425	Rare skin disease	254817005
838	Bazex-Dupré-Christol syndrome	113	Rare skin disease	254820002
20019	Benign cephalic histiocytosis	157997	Rare skin disease	255192005
9736	Congenital ichthyosiform erythroderma	79394	Rare skin disease	267372009
5263	Trichofolliculoma	864	Rare skin disease	274899008
9452	Pilomatrixoma	91414	Rare skin disease	274901004
1561	Crandall syndrome	202	Rare skin disease	278098005
2146	Localized epidermolysis bullosa simplex	79400	Rare skin disease	294705005
7182	Netherton syndrome	634	Rare skin disease	312514006
8501	White sponge nevus	171723	Rare skin disease	389203001
12687	Cutaneous mastocytoma	79455	Rare skin disease	397013007
12686	Diffuse cutaneous mastocytosis	79456	Rare skin disease	397014001
2148	PLEC-related intermediate epidermolysis bullosa simplex without extracutaneous involvement	79401	Rare skin disease	398071000
19020	Verrucous nevus	79467	Rare skin disease	398723007
13186	Xanthoma disseminatum	158003	Rare skin disease	399970005
5484	Inflammatory linear verrucous epidermal nevus	79466	Rare skin disease	399995006
20020	Juvenile xanthogranuloma	158000	Rare skin disease	400031009
16707	Acrokeratosis verruciformis of Hopf	79151	Rare skin disease	400085009
21299	Focal acral hyperkeratosis	308013	Rare skin disease	400115004
5395	Ulerythema ophryogenesis	3406	Rare skin disease	400126005
21959	Nodular fasciitis	477742	Rare skin disease	400138001
22016	Epidermolytic nevus	497737	Rare skin disease	400142003
6249	Malignant atrophic papulosis	679	Rare skin disease	400171002
17533	Familial primary localized cutaneous amyloidosis	353220	Rare skin disease	402463003
7615	Scleromyxedema	167635	Rare skin disease	402468007
22242	IgA pemphigus	555905	Rare skin disease	402717008
18858	Paraneoplastic pemphigus	63455	Rare skin disease	402718003
9761	Isolated congenital onychodysplasia	79144	Rare skin disease	403281007
19932	Linear atrophoderma of Moulin	140933	Rare skin disease	403395007
20581	Acquired pseudoxanthoma elasticum	228247	Rare skin disease	403401007
5427	Hereditary mucoepithelial dysplasia	1839	Rare skin disease	403442005
19132	Hypertrophic or verrucous lupus erythematosus	90282	Rare skin disease	403492006
19126	Drug-induced localized lipodystrophy	90157	Rare skin disease	403661001
17136	Hereditary sclerosing poikiloderma, Weary type	221039	Rare skin disease	403774004
2952	Ichthyosis follicularis-alopecia-photophobia syndrome	2273	Rare skin disease	403782004
16563	Hyperkeratosis-hyperpigmentation syndrome	1336	Rare skin disease	403790004
16705	Hereditary painful callosities	79141	Rare skin disease	403793002
2865	Hypertrichosis lanuginosa congenita	2222	Rare skin disease	403799003
11004	Linear and whorled nevoid hypermelanosis	79150	Rare skin disease	403803002
16720	Recessive dystrophic epidermolysis bullosa inversa	79409	Rare skin disease	403809003
16779	Dystrophic epidermolysis bullosa pruriginosa	89843	Rare skin disease	403810008
10867	Familial multiple trichoepithelioma	867	Rare skin disease	403825008
10951	Necrobiotic xanthogranuloma	158011	Rare skin disease	404164003
9725	Nephrogenic systemic fibrosis	137617	Rare skin disease	424114000
10947	UV-sensitive syndrome	178338	Rare skin disease	698253007
21164	Acute generalized exanthematous pustulosis	293173	Rare skin disease	702617007
13629	Drug reaction with eosinophilia and systemic symptoms	139402	Rare skin disease	702809001
17305	Congenital reticular ichthyosiform erythroderma	281190	Rare skin disease	703504006
10179	Brooke-Spiegler syndrome	79493	Rare skin disease	703531009
10714	Legius syndrome	137605	Rare skin disease	703541007
17984	Isolated hyperchlorhidrosis	542657	Rare skin disease	709413001
12863	Acral peeling skin syndrome	263534	Rare skin disease	709416009
12384	Hypopigmentation-punctate palmoplantar keratoderma syndrome	324561	Rare skin disease	711154007
10239	H syndrome	168569	Rare skin disease	711159002
16706	Familial progressive hyperpigmentation	79146	Rare skin disease	715630006
16722	Oculocutaneous albinism type 4	79435	Rare skin disease	715632003
16762	Atrichia with papular lesions	86819	Rare skin disease	715963002
1862	Non-epidermolytic palmoplantar keratoderma	2337	Rare skin disease	716105001
4362	Pili torti-developmental delay-neurological abnormalities syndrome	2891	Rare skin disease	716194005
9705	Ectodermal dysplasia-skin fragility syndrome	158668	Rare skin disease	716699004
16990	Epidermolysis bullosa simplex with circinate migratory erythema	158681	Rare skin disease	716700003
16991	Epidermolysis bullosa simplex with pyloric atresia	158684	Rare skin disease	716701004
10562	Nodular cutaneous amyloidosis	137810	Rare skin disease	716704007
4733	Roch-Leri mesosomatous lipomatosis	529	Rare skin disease	716772007
18693	Familial keratoacanthoma	493	Rare skin disease	716774008
17302	Syndromic recessive X-linked ichthyosis	281090	Rare skin disease	717041008
10886	Frontal fibrosing alopecia	254492	Rare skin disease	717055000
10816	Lichen planus pigmentosus	254463	Rare skin disease	717061002
16719	Keratoderma hereditarium mutilans with ichthyosis	79395	Rare skin disease	717183001
3103	Punctate palmoplantar keratoderma type 1	79501	Rare skin disease	717184007
16756	X-linked reticulate pigmentary disorder	85453	Rare skin disease	717224002
16767	Hereditary palmoplantar keratoderma, Gamborg-Nielsen type	86923	Rare skin disease	717228004
16789	Hypotrichosis simplex of the scalp	90368	Rare skin disease	717256009
19137	Nodular lichen myxedematosus	90393	Rare skin disease	717257000
19138	Discrete papular lichen myxedematosus	90394	Rare skin disease	717258005
19139	Papular mucinosis of infancy	90395	Rare skin disease	717259002
18703	Pili bifurcati	720	Rare skin disease	717360009
16796	Body skin hyperlaxity due to vitamin K-dependent coagulation factor deficiency	91135	Rare skin disease	717941005
8438	Isolated anterior cervical hypertrichosis	3387	Rare skin disease	717963001
18839	Lichen amyloidosis	49804	Rare skin disease	718105008
4344	Piebaldism	2884	Rare skin disease	718122005
3195	Graham Little-Piccardi-Lassueur syndrome	505	Rare skin disease	718215008
16542	Porokeratosis plantaris palmaris et disseminata	737	Rare skin disease	718218005
17304	Annular epidermolytic ichthyosis	281139	Rare skin disease	718631006
17303	Self-improving collodion baby	281122	Rare skin disease	718632004
21108	Acral self-healing collodion baby	281127	Rare skin disease	718633009
12428	Cutaneous collagenous vasculopathy	280779	Rare skin disease	718634003
12862	Generalized peeling skin syndrome	263543	Rare skin disease	718749004
59	Spinocerebellar ataxia type 34	1955	Rare skin disease	719255000
12921	Late-onset junctional epidermolysis bullosa	79406	Rare skin disease	719432000
604	Autosomal dominant palmoplantar keratoderma and congenital alopecia	1010	Rare skin disease	719518004
2336	Absence of fingerprints-congenital milia syndrome	1658	Rare skin disease	719595002
17130	Xeroderma pigmentosum-Cockayne syndrome complex	220295	Rare skin disease	719819004
12676	Annular atrophic lichen planus	254411	Rare skin disease	720493003
19089	Diffuse palmoplantar keratoderma-acrocyanosis syndrome	86918	Rare skin disease	721096008
20022	Indeterminate cell histiocytosis	158019	Rare skin disease	721313009
4738	Rombo syndrome	3110	Rare skin disease	721904001
17598	Oculocutaneous albinism type 5	370091	Rare skin disease	722057000
17599	Oculocutaneous albinism type 6	370097	Rare skin disease	722058005
17531	Oculocutaneous albinism type 7	352745	Rare skin disease	722059002
16967	Palmoplantar keratoderma, Nagashima type	140966	Rare skin disease	722205008
2192	Congenital lethal erythroderma	1954	Rare skin disease	722391005
20032	Localized dystrophic epidermolysis bullosa, nails only	158676	Rare skin disease	722436002
368	Laryngo-onycho-cutaneous syndrome	2407	Rare skin disease	722675000
2137	Epidermolysis bullosa simplex with muscular dystrophy	257	Rare skin disease	723308003
9170	Hypotrichosis simplex	55654	Rare skin disease	723362004
12827	Hypotrichosis-lymphedema-telangiectasia-renal defect syndrome	69735	Rare skin disease	723363009
20592	Virus-associated trichodysplasia spinulosa	228379	Rare skin disease	723544007
10010	Self-improving dystrophic epidermolysis bullosa	79411	Rare skin disease	723553000
6308	Autosomal recessive generalized dystrophic epidermolysis bullosa, severe form	79408	Rare skin disease	723716009
16778	Autosomal recessive generalized epidermolysis bullosa simplex	89838	Rare skin disease	724206005
16766	Keratosis palmaris et plantaris-clinodactyly syndrome	86919	Rare skin disease	724224007
10116	Ichthyosis-hypotrichosis syndrome	91132	Rare skin disease	724277002
17124	Hereditary hypotrichosis with recurrent skin vesicles	217407	Rare skin disease	724350009
19066	Atypical lichen myxedematosus	86797	Rare skin disease	725148000
12794	Autosomal recessive generalized dystrophic epidermolysis bullosa, intermediate form	89842	Rare skin disease	725407006
16938	Bathing suit ichthyosis	100976	Rare skin disease	725588002
20585	Familial anetoderma	228277	Rare skin disease	733467001
3347	Hypo- and hypermelanotic cutaneous macules-retarded growth-intellectual disability syndrome	2435	Rare skin disease	733469003
20031	Localized dystrophic epidermolysis bullosa, acral form	158673	Rare skin disease	733638006
21825	Zinc-responsive necrolytic acral erythema	439196	Rare skin disease	762543009
17298	Familial progressive hyper- and hypopigmentation	280628	Rare skin disease	763368004
9886	Ichthyosis-prematurity syndrome	88621	Rare skin disease	763401009
20587	White fibrous papulosis of the neck	228290	Rare skin disease	763475004
3986	Familial multiple nevi flammei	624	Rare skin disease	763714006
17157	Erythema palmare hereditarium	231031	Rare skin disease	763767006
17329	Exfoliative ichthyosis	289586	Rare skin disease	763768001
17306	Keratosis linearis-ichthyosis congenita-sclerosing keratoderma syndrome	281201	Rare skin disease	763775000
9759	Leukonychia totalis	2387	Rare skin disease	763792009
20588	Pseudoxanthoma elasticum-like papillary dermal elastolysis	228293	Rare skin disease	764105002
17697	Woolly hair-palmoplantar keratoderma syndrome	420686	Rare skin disease	764108000
13167	Familial isolated trichomegaly	411788	Rare skin disease	764523004
17466	Amyloidosis cutis dyschromia	319635	Rare skin disease	764849002
15016	Striate palmoplantar keratoderma	50942	Rare skin disease	764958008
3098	Focal palmoplantar and gingival keratoderma	2200	Rare skin disease	764963007
4439	Punctate palmoplantar keratoderma type 2	79502	Rare skin disease	765096001
21537	Primary essential cutis verticis gyrata	357220	Rare skin disease	765135003
20023	Progressive nodular histiocytosis	158022	Rare skin disease	765141005
4037	Oculocutaneous albinism type 1	352731	Rare skin disease	765146000
5025	Stiff skin syndrome	2833	Rare skin disease	765187004
17158	Familial generalized lentiginosis	231040	Rare skin disease	765195000
20021	Papular xanthoma	158008	Rare skin disease	765221009
5261	Trichodysplasia-xeroderma syndrome	3361	Rare skin disease	766812005
12925	Familial multiple lipomatosis	199276	Rare skin disease	766888002
17042	Generalized basaloid follicular hamartoma syndrome	168632	Rare skin disease	766928004
4497	Progeroid syndrome, Petty type	2963	Rare skin disease	770567006
19912	Congenital panfollicular nevus	139414	Rare skin disease	770940006
20406	Herpetiform pemphigus	208524	Rare skin disease	771145006
3232	Leukoencephalopathy-palmoplantar keratoderma syndrome	2386	Rare skin disease	771184001
16989	Hereditary progressive mucinous histiocytosis	158025	Rare skin disease	771300001
13218	Hereditary fibrosing poikiloderma-tendon contractures-myopathy-pulmonary fibrosis syndrome	221043	Rare skin disease	771306007
13447	PENS syndrome	313936	Rare skin disease	771473004
4085	Poikiloderma with neutropenia	221046	Rare skin disease	772126000
10989	Mandibular hypoplasia-deafness-progeroid features-lipodystrophy syndrome	363649	Rare skin disease	773406003
17690	Epidermolysis bullosa simplex due to BP230 deficiency	412181	Rare skin disease	773501006
17691	Epidermolysis bullosa simplex due to exophilin 5 deficiency	412189	Rare skin disease	773503009
20619	Congenital erosive and vesicular dermatosis	231573	Rare skin disease	773691007
299	Late-onset localized junctional epidermolysis bullosa-intellectual disability syndrome	231556	Rare skin disease	773692000
20579	Linear focal elastosis	228236	Rare skin disease	773697006
20578	Late-onset focal dermal elastosis	228227	Rare skin disease	773698001
20448	Leukonychia totalis-acanthosis-nigricans-like lesions-abnormal hair syndrome	210133	Rare skin disease	773700005
5133	Piebald trait-neurologic defects syndrome	2885	Rare skin disease	773984007
21593	NEVADA syndrome	370059	Rare skin disease	773986009
2346	FLOTCH syndrome	2045	Rare skin disease	774065001
17089	Familial angiolipomatosis	199279	Rare skin disease	774066000
21592	SCALP syndrome	370052	Rare skin disease	774208009
21591	Didymosis aplasticosebacea	370046	Rare skin disease	774209001
21590	Angora hair nevus	370039	Rare skin disease	774210006
17594	Severe dermatitis-multiple allergies-metabolic wasting syndrome	369992	Rare skin disease	774211005
4276	Acroosteolysis-keloid-like lesions-premature aging syndrome	363665	Rare skin disease	776417008
5231	Skin fragility-woolly hair-palmoplantar keratoderma syndrome	293165	Rare skin disease	778010006
21538	Primary non-essential cutis verticis gyrata	357225	Rare skin disease	778044004
17596	Focal palmoplantar keratoderma with joint keratoses	370002	Rare skin disease	778051008
17595	Diffuse palmoplantar keratoderma with painful fissures	369999	Rare skin disease	778062008
1641	Autosomal recessive cutis laxa type 2B	357064	Rare skin disease	778068007
17413	Familial cutaneous telangiectasia and oropharyngeal cancer predisposition syndrome	313846	Rare skin disease	782823001
18650	Autosomal recessive nail dysplasia	280654	Rare skin disease	782878007
17039	Seborrhea-like dermatitis with psoriasiform elements	168606	Rare skin disease	782910009
2438	Gastrocutaneous syndrome	2069	Rare skin disease	782946000
2598	Parana hard skin syndrome	2812	Rare skin disease	783013001
19128	Panniculitis-induced localized lipodystrophy	90159	Rare skin disease	783014007
17669	Autosomal dominant focal non-epidermolytic palmoplantar keratoderma with plantar blistering	402003	Rare skin disease	783136007
18713	Alopecia antibody deficiency	1006	Rare skin disease	783205005
21504	Hypotrichosis-deafness syndrome	330029	Rare skin disease	783555001
10948	Erythropoietic uroporphyria associated with myeloid malignancy	280379	Rare skin disease	783615009
4570	Antecubital pterygium syndrome	2987	Rare skin disease	784351000
1638	Autosomal recessive cutis laxa type 2A	357058	Rare skin disease	784381008
21139	PASH syndrome	289478	Rare skin disease	785724007
3095	Palmoplantar keratoderma-spastic paralysis syndrome	2201	Rare skin disease	785725008
8416	Focal facial dermal dysplasia	398166	Rare skin disease	789156003
22074	Autosomal recessive epidermolytic ichthyosis	512103	Rare skin disease	890235002
7186	Neurocutaneous melanocytosis	2481	Rare skin disease	1141661004
12991	Aquagenic palmoplantar keratoderma	498359	Rare skin disease	1169365006
17916	MME-related autosomal dominant Charcot Marie Tooth disease type 2	497757	Rare skin disease	1172585006
17951	Intermediate epidermolysis bullosa simplex with cardiomyopathy	508529	Rare skin disease	1177176009
17949	Intrauterine growth restriction-congenital multiple café-au-lait macules-increased sister chromatid exchange syndrome	508512	Rare skin disease	1177178005
21950	Erythrokeratodermia-cardiomyopathy syndrome	476096	Rare skin disease	1179293006
17843	Isolated generalized anhidrosis with normal sweat glands	468666	Rare skin disease	1187178004
1489	Congenital ichthyosis-microcephalus-tetraplegia syndrome	2271	Rare skin disease	1197059004
20544	Confetti-like macular atrophy	221142	Rare skin disease	1208477000
20583	Papular elastorrhexis	228264	Rare skin disease	1208479002
17515	Congenital ichthyosis-intellectual disability-spastic quadriplegia syndrome	352333	Rare skin disease	1208936008
17874	Familial Chilblain lupus	481662	Rare skin disease	1220590003
5186	KRT1-related diffuse nonepidermolytic keratoderma	530838	Rare skin disease	1222645005
21888	Primary cutaneous plasmacytosis	451602	Rare skin disease	1228842003
21892	Anti-p200 pemphigoid	454710	Rare skin disease	1228843008
9910	Lethal acantholytic erosive disorder	158687	Rare skin disease	1230026002
3259	Linear verrucous nevus syndrome	2611	Rare skin disease	1231148002
2139	Autosomal dominant generalized dystrophic epidermolysis bullosa	231568	Rare skin disease	1231284001
17764	Peeling skin-leukonychia-acral punctate keratoses-cheilitis-knuckle pads syndrome	444138	Rare skin disease	1237509001
4603	Punctate acrokeratoderma freckle-like pigmentation	99710	Rare skin disease	1237573001
9635	Pruritic urticarial papules and plaques of pregnancy	64745	Rare skin disease	1252747005
17781	Isolated focal non-epidermolytic palmoplantar keratoderma	448264	Rare skin disease	1260463008
2469	Large congenital melanocytic nevus	626	Rare skin disease	1260467009
22042	Pilomatrix carcinoma	499182	Rare skin disease	1268699008
22049	Erythema multiforme major	502499	Rare skin disease	1.68982e+16
16531	Idiopathic/heritable pulmonary arterial hypertension	422	Rare respiratory disease		I27.0
867	Chronic beryllium disease	133	Rare respiratory disease	18121009	J63.2
6427	Farmer's lung disease	99906	Rare respiratory disease	18690003	J67.0
18902	Adult acute respiratory distress syndrome	70578	Rare respiratory disease	67782005	J80
112	Infant acute respiratory distress syndrome	70587	Rare respiratory disease	46775006	P22.0
10494	Meconium aspiration syndrome	70588	Rare respiratory disease	206292002	P24.0
5962	Bronchopulmonary dysplasia	70589	Rare respiratory disease	67569000	P27.1
9237	Severe acute respiratory syndrome	140896	Rare respiratory disease	398447004	U04.9
8337	IgG4-related mediastinitis	63999	Rare respiratory disease	7377003
16864	Desquamative interstitial pneumonia	98852	Rare respiratory disease	8549006
5852	Asbestos intoxication	2302	Rare respiratory disease	22607003
5784	Alpha-1-antitrypsin deficiency	60	Rare respiratory disease	30188007
5235	Tracheobronchopathia osteochondroplastica	3348	Rare respiratory disease	37615000
602	Allergic bronchopulmonary aspergillosis	1164	Rare respiratory disease	37981002
5961	Bronchiolitis obliterans with obstructive pulmonary disease	1303	Rare respiratory disease	40100001
6763	Idiopathic pulmonary hemosiderosis	99931	Rare respiratory disease	40527005
16700	Lymphoid interstitial pneumonia	79128	Rare respiratory disease	44274007
21835	Plastic bronchitis	439881	Rare respiratory disease	53926002
3793	Mounier-Kühn syndrome	3347	Rare respiratory disease	57451009
21879	Pleural empyema	449266	Rare respiratory disease	58554001
20512	Pulmonary fungal infections in patients deemed at risk	217080	Rare respiratory disease	63741006
16924	Pigeon-breeder lung disease	99908	Rare respiratory disease	69339004
4484	Primary ciliary dyskinesia	244	Rare respiratory disease	86204009
11894	Pulmonary alveolar microlithiasis	60025	Rare respiratory disease	87153008
10153	Pulmonary venoocclusive disease	31837	Rare respiratory disease	89420002
18942	Respiratory bronchiolitis-interstitial lung disease syndrome	79127	Rare respiratory disease	129451001
19167	Non-specific interstitial pneumonia	91364	Rare respiratory disease	129452008
6233	Cystic fibrosis	586	Rare respiratory disease	190905008
16664	Idiopathic bronchiectasis	60033	Rare respiratory disease	233629001
10156	Congenital chylothorax	264688	Rare respiratory disease	233646003
341	Young syndrome	3471	Rare respiratory disease	233666007
1130	Idiopathic chronic eosinophilic pneumonia	2902	Rare respiratory disease	233692000
21502	High altitude pulmonary edema	330012	Rare respiratory disease	233707008
13124	Chronic thromboembolic pulmonary hypertension	70591	Rare respiratory disease	233947005
15027	Pulmonary capillary hemangiomatosis	199241	Rare respiratory disease	233949008
12835	Acute interstitial pneumonia	79126	Rare respiratory disease	236302005
19722	Apnea of prematurity	99981	Rare respiratory disease	276544005
3319	Lymphangioleiomyomatosis	538	Rare respiratory disease	277844007
20146	Acute lung injury	178320	Rare respiratory disease	315345002
184	Yellow nail syndrome	662	Rare respiratory disease	400211001
8526	Diffuse panbronchiolitis	171700	Rare respiratory disease	430476004
111	Recurrent respiratory papillomatosis	60032	Rare respiratory disease	472827002
11914	Heritable pulmonary arterial hypertension	275777	Rare respiratory disease	697897003
21025	Idiopathic pulmonary arterial hypertension	275766	Rare respiratory disease	697898008
8609	Idiopathic pulmonary fibrosis	2032	Rare respiratory disease	700250006
20517	Neuroendocrine cell hyperplasia of infancy	217560	Rare respiratory disease	707435002
20924	Isolated pulmonary capillaritis	264691	Rare respiratory disease	707436001
4582	Hereditary pulmonary alveolar proteinosis	264675	Rare respiratory disease	707442002
7499	Autoimmune pulmonary alveolar proteinosis	747	Rare respiratory disease	707443007
21744	Secondary pulmonary alveolar proteinosis	420259	Rare respiratory disease	707510005
17126	Neonatal acute respiratory distress due to SP-B deficiency	217563	Rare respiratory disease	707541006
20516	Pulmonary interstitial glycogenosis	217557	Rare respiratory disease	707551007
19166	Chronic pneumonitis of infancy	91359	Rare respiratory disease	708026002
8644	Congenital alveolar capillary dysplasia	210122	Rare respiratory disease	708028001
21238	Combined pulmonary fibrosis-emphysema syndrome	300564	Rare respiratory disease	708030004
4997	Familial spontaneous pneumothorax	2903	Rare respiratory disease	715219001
19713	Secondary pulmonary hemosiderosis	99930	Rare respiratory disease	716712004
5204	Familial thyroglossal duct cyst	93953	Rare respiratory disease	717331000
16663	Pulmonary nodular lymphoid hyperplasia	60026	Rare respiratory disease	718097008
1620	Cryptogenic organizing pneumonia	1302	Rare respiratory disease	719218000
17190	Primary ciliary dyskinesia-retinitis pigmentosa syndrome	247522	Rare respiratory disease	719282008
4867	Siegler-Brewer-Carey syndrome	3167	Rare respiratory disease	721076000
16947	Lung fibrosis-immunodeficiency-46,XX gonadal dysgenesis syndrome	137631	Rare respiratory disease	721977007
20449	Pulmonary fibrosis-hepatic hyperplasia-bone marrow hypoplasia syndrome	210136	Rare respiratory disease	723829000
6779	Infantile apnea	70590	Rare respiratory disease	724229002
519	Idiopathic acute eosinophilic pneumonia	724	Rare respiratory disease	724499007
19703	House allergic alveolitis	99907	Rare respiratory disease	725415009
1025	Bronchogenic cyst	2357	Rare respiratory disease	762195006
17127	Chronic respiratory distress with surfactant metabolism deficiency	217566	Rare respiratory disease	783182004
19110	Diffuse alveolar hemorrhage	90060	Rare respiratory disease	829972004
22004	Idiopathic pleuroparenchymal fibroelastosis	494428	Rare respiratory disease	1172606002
22313	Infantile-onset pulmonary alveolar proteinosis-hypogammaglobulinemia	572428	Rare respiratory disease	1197476009
13613	Pneumonia caused by Pseudomonas aeruginosa infection	90066	Rare respiratory disease	1208602000
17744	Interstitial lung disease due to SP-C deficiency	440392	Rare respiratory disease	1222677008
17745	Interstitial lung disease due to ABCA3 deficiency	440402	Rare respiratory disease	1222678003
17746	Severe early-onset pulmonary alveolar proteinosis due to MARS deficiency	440427	Rare respiratory disease	1228876007
22051	Ventilator-induced diaphragmatic dysfunction	505395	Rare respiratory disease	1260190007
22321	Middle East respiratory syndrome	576074	Rare respiratory disease	651000146102
8378	Autosomal recessive polycystic kidney disease	731	Rare renal disease	28770003	Q61.1
10413	Autosomal dominant polycystic kidney disease	730	Rare renal disease	765330003	Q61.2
10801	Autosomal dominant tubulointerstitial kidney disease	34149	Rare renal disease	726018006	Q61.5
4553	Pseudohypoaldosteronism type 2	757	Rare renal disease	15689008
16530	Primary hyperoxaluria	416	Rare renal disease	17901006
16644	Proximal renal tubular acidosis	47159	Rare renal disease	24790002
2836	Primary hyperoxaluria type 2	93599	Rare renal disease	40951006
16545	Pseudohypoaldosteronism type 1	756	Rare renal disease	43941006
16628	Hereditary xanthinuria	3467	Rare renal disease	54627004
2835	Primary hyperoxaluria type 1	93598	Rare renal disease	65520001
8282	Hereditary amyloidosis with primary renal involvement	85450	Rare renal disease	66451004
11982	Primary membranoproliferative glomerulonephritis	54370	Rare renal disease	80321008
6237	Cystinuria	214	Rare renal disease	85020001
20948	Complication in hemodialysis	268316	Rare renal disease	85223007
646	Enamel-renal syndrome	1031	Rare renal disease	109477002
7178	Nephrogenic diabetes insipidus	223	Rare renal disease	111395007
546	Adenine phosphoribosyltransferase deficiency	976	Rare renal disease	124274002
1500	Congenital nephrotic syndrome, Finnish type	839	Rare renal disease	197601003
206	Nephronophthisis	655	Rare renal disease	204958008
7548	Familial renal glucosuria	69076	Rare renal disease	226309007
16678	Idiopathic steroid-sensitive nephrotic syndrome	69061	Rare renal disease	236380004
5576	Denys-Drash syndrome	220	Rare renal disease	236385009
4667	Distal renal tubular acidosis	18	Rare renal disease	236461000
9118	Primary Fanconi renotubular syndrome	3337	Rare renal disease	236466005
9496	Hereditary renal hypouricemia	94088	Rare renal disease	236478009
321	Nail-patella-like renal disease	2613	Rare renal disease	236527004
322	Senior-Loken syndrome	3156	Rare renal disease	236531005
1804	Dent disease type 1	93622	Rare renal disease	236713006
16587	Idiopathic hypercalciuria	2197	Rare renal disease	237886009
16710	Hypoxanthine guanine phosphoribosyltransferase partial deficiency	79233	Rare renal disease	238007004
19175	Pauci-immune glomerulonephritis	93126	Rare renal disease	239932005
9252	Tubulointerstitial nephritis and uveitis syndrome	91500	Rare renal disease	418839003
13105	Dent disease	1652	Rare renal disease	444645005
2375	Frasier syndrome	347	Rare renal disease	445431000
17504	Lipoprotein glomerulopathy	329481	Rare renal disease	446923008
16772	Autosomal dominant progressive nephropathy with hypertension	88659	Rare renal disease	703310005
5893	Bartter syndrome	112	Rare renal disease	707742001
7381	Liddle syndrome	526	Rare renal disease	707747007
8547	Gitelman syndrome	358	Rare renal disease	707756004
19048	Collagen type III glomerulopathy	84087	Rare renal disease	708127008
13072	Primary hypomagnesemia with secondary hypocalcemia	30924	Rare renal disease	711151004
259	Nephrogenic diabetes insipidus-intracranial calcification-short stature-facial dysmorphism syndrome	3145	Rare renal disease	716200002
16730	Senior-Boichis syndrome	84081	Rare renal disease	717187000
19176	Transient pseudohypoaldosteronism	93164	Rare renal disease	717263009
11971	Renal nutcracker syndrome	71273	Rare renal disease	717267005
624	Autosomal dominant Alport syndrome	88918	Rare renal disease	717766000
625	Autosomal recessive Alport syndrome	88919	Rare renal disease	717767009
16774	X-linked Alport syndrome	88917	Rare renal disease	717768004
3451	Primary hypomagnesemia with hypercalciuria and nephrocalcinosis with severe ocular involvement	2196	Rare renal disease	717787005
3946	Genetic steroid-resistant nephrotic syndrome	656	Rare renal disease	718141008
12740	Non-amyloid fibrillary glomerulopathy	97566	Rare renal disease	718192000
18920	Kidney tubulopathy-dilated cardiomyopathy syndrome	73224	Rare renal disease	719839000
13461	REN-related autosomal dominant tubulointerstitial kidney disease	217330	Rare renal disease	721840000
20334	Isolated autosomal dominant hypomagnesemia, Glaudemans type	199326	Rare renal disease	722008003
9180	Primary membranous glomerulonephritis	97560	Rare renal disease	722119002
8555	Dense deposit disease	93571	Rare renal disease	722760002
10679	UMOD-related autosomal dominant tubulointerstitial kidney disease	88950	Rare renal disease	723373006
10306	Nephrogenic syndrome of inappropriate antidiuresis	93606	Rare renal disease	723440000
9420	Pierson syndrome	2670	Rare renal disease	723449004
19154	Acquired monoclonal Ig light chain-associated Fanconi syndrome	91136	Rare renal disease	724099000
2911	Hypoparathyroidism-sensorineural deafness-renal disease syndrome	2237	Rare renal disease	724282009
2906	Primary hypomagnesemia with hypercalciuria and nephrocalcinosis without severe ocular involvement	31043	Rare renal disease	725033008
3350	Autosomal dominant primary hypomagnesemia with hypocalciuria	34528	Rare renal disease	725393000
18896	Congenital membranous nephropathy due to fetomaternal anti-neutral endopeptidase alloimmunization	69063	Rare renal disease	725592009
7002	MUC1-related autosomal dominant tubulointerstitial kidney disease	88949	Rare renal disease	726017001
12048	Immunotactoid glomerulopathy	97567	Rare renal disease	726082003
2432	X-linked Alport syndrome-diffuse leiomyomatosis	1018	Rare renal disease	726106004
1646	Thyrocerebrorenal syndrome	3327	Rare renal disease	733096007
18777	Adult familial nephronophthisis-spastic quadriparesia syndrome	2666	Rare renal disease	733650000
18748	Multicystic dysplastic kidney	1851	Rare renal disease	737562008
19093	Hypertension due to gain-of-function mutations in the mineralocorticoid receptor	88660	Rare renal disease	766937004
12315	Alacrimia-choreoathetosis-liver dysfunction syndrome	404454	Rare renal disease	768846004
5785	Alport syndrome	63	Rare renal disease	770414008
17367	Nephrotic syndrome-epidermolysis bullosa-sensorineural deafness syndrome	300333	Rare renal disease	773647007
4665	NPHP3-related Meckel-like syndrome	3032	Rare renal disease	773737004
11003	Karyomegalic interstitial nephritis	401996	Rare renal disease	782738008
17295	Familial steroid-resistant nephrotic syndrome with sensorineural deafness	280406	Rare renal disease	783614008
17186	Dominant hypophosphatemia with nephrolithiasis or osteoporosis	244305	Rare renal disease	783620009
8702	Atypical hemolytic uremic syndrome	2134	Rare renal disease	789660001
15019	Fibronectin glomerulopathy	84090	Rare renal disease	818952002
21828	AApoAIV amyloidosis	439232	Rare renal disease	1187124004
21882	IgG4-related kidney disease	449395	Rare renal disease	1187507004
17967	Hypohidrosis-electrolyte imbalance-lacrimal gland dysfunction-ichthyosis-xerostomia syndrome	528105	Rare renal disease	1217380005
21928	Benign metanephric tumor	464359	Rare renal disease	1260181000
18003	Idiopathic steroid-resistant nephrotic syndrome	567548	Rare renal disease	1260194003
22285	Idiopathic non-lupus full-house nephropathy	567544	Rare renal disease	1260197005
22286	Idiopathic steroid-sensitive nephrotic syndrome with secondary steroid resistance	567546	Rare renal disease	1260198000
20651	De novo thrombotic microangiopathy after kidney transplantation	244275	Rare renal disease	1264001009
22266	Primary hypomagnesemia-refractory seizures-intellectual disability syndrome	564178	Rare renal disease	1269236003
22234	Infection-related hemolytic uremic syndrome	544482	Rare renal disease	1269270002
19091	Non-syndromic genetic deafness	87884	Rare otorhinolaryngologic disease	1260199008	H90.5
20040	Isolated congenital auditory ossicle malformation	162526	Rare otorhinolaryngologic disease	75922002	Q16.3
16596	Congenital laryngeal web	2374	Rare otorhinolaryngologic disease	47070001	Q31.0
19952	Congenital subglottic stenosis	141121	Rare otorhinolaryngologic disease	204552001	Q31.1
3191	Laryngocele	2372	Rare otorhinolaryngologic disease	51523009	Q31.3
6865	Congenital laryngomalacia	2373	Rare otorhinolaryngologic disease	253737007	Q31.5
10515	Congenital tracheomalacia	95430	Rare otorhinolaryngologic disease	95467005	Q32.0
19949	Nasal glial heterotopia	141112	Rare otorhinolaryngologic disease	5645008
12008	Congenital tracheal stenosis	141127	Rare otorhinolaryngologic disease	9660004
4271	Pendred syndrome	705	Rare otorhinolaryngologic disease	70348004
7193	Full NF2-related schwannomatosis	637	Rare otorhinolaryngologic disease	92503002
9486	Isolated congenital anosmia	88620	Rare otorhinolaryngologic disease	230502003
16791	Rare autosomal dominant non-syndromic sensorineural deafness type DFNA	90635	Rare otorhinolaryngologic disease	232328005
18644	Rare autosomal recessive non-syndromic sensorineural deafness type DFNB	90636	Rare otorhinolaryngologic disease	232330007
16970	Nasal dermoid cyst	141103	Rare otorhinolaryngologic disease	232383004
12713	Congenital laryngeal palsy	137932	Rare otorhinolaryngologic disease	232441008
5509	Laryngeal abductor paralysis	2808	Rare otorhinolaryngologic disease	232442001
5470	Congenital velopharyngeal incompetence	2291	Rare otorhinolaryngologic disease	427791009
6959	Mal de débarquement	210272	Rare otorhinolaryngologic disease	446079007
18910	Silent sinus syndrome	71276	Rare otorhinolaryngologic disease	699802009
11911	Deafness-infertility syndrome	94064	Rare otorhinolaryngologic disease	700489002
10707	Deafness with labyrinthine aplasia, microtia, and microdontia	90024	Rare otorhinolaryngologic disease	702360007
12927	Sudden sensorineural hearing loss	90059	Rare otorhinolaryngologic disease	715239002
21144	Juvenile nasopharyngeal angiofibroma	289596	Rare otorhinolaryngologic disease	716590006
1691	Deafness-hypogonadism syndrome	90646	Rare otorhinolaryngologic disease	718714006
17145	Progressive sensorineural hearing loss-hypertrophic cardiomyopathy syndrome	228012	Rare otorhinolaryngologic disease	719272007
12844	High myopia-sensorineural deafness syndrome	363396	Rare otorhinolaryngologic disease	720506002
2195	Thickened earlobes-conductive deafness syndrome	2405	Rare otorhinolaryngologic disease	722476007
18869	Sensorineural hearing loss-early graying-essential tremor syndrome	66633	Rare otorhinolaryngologic disease	723721007
3940	Nephropathy-deafness-hyperparathyroidism syndrome	2668	Rare otorhinolaryngologic disease	724093004
19942	Digestive duplication cyst of the tongue	141071	Rare otorhinolaryngologic disease	726703000
1705	Deafness-vitiligo-achalasia syndrome	3239	Rare otorhinolaryngologic disease	733069009
20124	Idiopathic bilateral vestibulopathy	171684	Rare otorhinolaryngologic disease	737580004
19937	Cervical dermoid cyst	141046	Rare otorhinolaryngologic disease	763129001
19938	Facial dermoid cyst	141051	Rare otorhinolaryngologic disease	763220008
2254	Familial nasal acilia	922	Rare otorhinolaryngologic disease	763532008
19953	Congenital laryngeal cyst	141124	Rare otorhinolaryngologic disease	765763007
21745	Semicircular canal dehiscence syndrome	420402	Rare otorhinolaryngologic disease	768933005
17484	Sinoatrial node dysfunction and deafness	324321	Rare otorhinolaryngologic disease	770784003
17926	X-linked external auditory canal atresia-dilated internal auditory canal-facial dysmorphism syndrome	500188	Rare otorhinolaryngologic disease	1167372000
17904	DIAPH1-related sensorineural hearing loss-thrombocytopenia syndrome	494444	Rare otorhinolaryngologic disease	1172604004
22045	Cochlear nerve deficiency	502318	Rare otorhinolaryngologic disease	1186656004
17830	Autosomal recessive Charcot-Marie-Tooth disease type 2X	466775	Rare otorhinolaryngologic disease	1187563003
17968	Duane retraction syndrome with congenital deafness	529574	Rare otorhinolaryngologic disease	1230014007
22044	Cochleovestibular malformation	502305	Rare otorhinolaryngologic disease	1234911006
21884	IgG4-related submandibular gland disease	449432	Rare otorhinolaryngologic disease	1264005000
2546	Gonococcal conjunctivitis	1482	Rare ophthalmic disorder	231858009	A54.3 || H13.1
22124	Isolated blepharochalasis	519390	Rare ophthalmic disorder	1230068002	H02.3
20443	Phacoanaphylactic uveitis	209959	Rare ophthalmic disorder	1833005	H20.2
8759	Ocular cicatricial pemphigoid	99922	Rare ophthalmic disorder	314757003	L12 || H13.3
19673	Isolated congenital ectropion	99171	Rare ophthalmic disorder	26590002	Q10.1
22123	Isolated congenital entropion	519386	Rare ophthalmic disorder	20392000	Q10.2
10617	Congenital cystic eye	519384	Rare ophthalmic disorder	58882000	Q11.0
16801	Early-onset non-syndromic cataract	91492	Rare ophthalmic disorder	79410001	Q12.0
12251	Isolated ectopia lentis	1885	Rare ophthalmic disorder	74969002	Q12.1
22126	Isolated microspherophakia	519396	Rare ophthalmic disorder	1230066003	Q12.4
21059	Acute endophthalmitis	279888	Rare ophthalmic disorder	1493002
9688	Meesmann corneal dystrophy	98954	Rare ophthalmic disorder	1674008
20333	Endophthalmitis	199323	Rare ophthalmic disorder	1847009
6972	Marcus-Gunn syndrome	91412	Rare ophthalmic disorder	5127009
22125	Isolated iridoschisis	519392	Rare ophthalmic disorder	5743005
6791	Fuchs heterochromic iridocyclitis	263479	Rare ophthalmic disorder	11226001
21060	Chronic endophthalmitis	279891	Rare ophthalmic disorder	13978000
1898	Early-onset zonular cataract	98995	Rare ophthalmic disorder	21590003
22132	Mooren ulcer	519408	Rare ophthalmic disorder	22440001
5749	Holmes-Adie syndrome	454718	Rare ophthalmic disorder	24225004
19611	Essential iris atrophy	98981	Rare ophthalmic disorder	25913001
22133	Terrien marginal degeneration	519410	Rare ophthalmic disorder	27971006
5694	Retinitis pigmentosa	791	Rare ophthalmic disorder	28835009
16882	Posterior polymorphous corneal dystrophy	98973	Rare ophthalmic disorder	29504002
1159	Total early-onset cataract	98994	Rare ophthalmic disorder	29590001
6309	Eales disease	40923	Rare ophthalmic disorder	54122009
15015	Achromatopsia	49382	Rare ophthalmic disorder	56852002
6870	Leber hereditary optic neuropathy	104	Rare ophthalmic disorder	58610003
6953	Macular corneal dystrophy	98969	Rare ophthalmic disorder	60258001
6288	Duane retraction syndrome	233	Rare ophthalmic disorder	60318001
22039	Isolated optic neuritis	499096	Rare ophthalmic disorder	66760008
21734	Central retinal vein occlusion	411527	Rare ophthalmic disorder	68478007
181	Stargardt disease	827	Rare ophthalmic disorder	70099003
16883	Juvenile glaucoma	98977	Rare ophthalmic disorder	71111008
6061	Choroideremia	180	Rare ophthalmic disorder	75241009
18939	Sympathetic ophthalmia	79098	Rare ophthalmic disorder	75315001
8471	X-linked recessive ocular albinism	54	Rare ophthalmic disorder	78642008
10790	Cone rod dystrophy	1872	Rare ophthalmic disorder	80328002
16768	Tritanopia	88629	Rare ophthalmic disorder	85049009
4690	X-linked retinoschisis	792	Rare ophthalmic disorder	86923008
21067	Infectious anterior uveitis	279922	Rare ophthalmic disorder	89114005
7777	Tolosa-Hunt syndrome	64686	Rare ophthalmic disorder	95794005
19878	Neurotrophic keratopathy	137596	Rare ophthalmic disorder	128080005
60	Iridocorneal endothelial syndrome	64734	Rare ophthalmic disorder	129623003
16480	Sorsby pseudoinflammatory fundus dystrophy	59181	Rare ophthalmic disorder	193410003
1912	Familial drusen	75376	Rare ophthalmic disorder	193411004
634	Leber congenital amaurosis	65	Rare ophthalmic disorder	193413001
10118	Oguchi disease	75382	Rare ophthalmic disorder	193687000
10018	Fuchs endothelial corneal dystrophy	98974	Rare ophthalmic disorder	193839007
16657	Congenital cornea plana	53691	Rare ophthalmic disorder	204145006
10940	Superior limbic keratoconjunctivitis	88633	Rare ophthalmic disorder	231903005
9276	Reis-Bücklers corneal dystrophy	98961	Rare ophthalmic disorder	231930000
21168	Pre-Descemet corneal dystrophy	293462	Rare ophthalmic disorder	231934009
11895	Pellucid marginal degeneration	137672	Rare ophthalmic disorder	231938007
19609	Climatic droplet keratopathy	98958	Rare ophthalmic disorder	231944006
5926	Birdshot chorioretinopathy	179	Rare ophthalmic disorder	231981005
10049	Central areolar choroidal dystrophy	75377	Rare ophthalmic disorder	231996009
9706	Snowflake vitreoretinal degeneration	91496	Rare ophthalmic disorder	232002000
10909	Adult-onset foveomacular vitelliform dystrophy	99000	Rare ophthalmic disorder	232049001
3995	Congenital stationary night blindness	215	Rare ophthalmic disorder	232061009
1613	Familial exudative vitreoretinopathy	891	Rare ophthalmic disorder	232063007
19245	Neovascular glaucoma	94058	Rare ophthalmic disorder	232086000
19671	Epiblepharon	99169	Rare ophthalmic disorder	253212001
1815	Dermochondrocorneal dystrophy	79149	Rare ophthalmic disorder	254150007
11897	Progressive cone dystrophy	1871	Rare ophthalmic disorder	267613004
16798	Congenital ptosis	91411	Rare ophthalmic disorder	268163008
6556	Gyrate atrophy of choroid and retina	414	Rare ophthalmic disorder	276426004
31	Serpiginous choroiditis	35686	Rare ophthalmic disorder	312491004
20153	Myopic macular degeneration	178493	Rare ophthalmic disorder	312898002
16694	Cystoid macular dystrophy	75381	Rare ophthalmic disorder	312921000
9179	North Carolina macular dystrophy	75327	Rare ophthalmic disorder	312925009
10050	Bietti crystalline dystrophy	41751	Rare ophthalmic disorder	312927001
8640	Acute zonal occult outer retinopathy	284454	Rare ophthalmic disorder	312929003
18908	Retinal capillary malformation	71213	Rare ophthalmic disorder	312935003
7503	Punctate inner choroidopathy	580951	Rare ophthalmic disorder	312950007
200	Central serous chorioretinopathy	443079	Rare ophthalmic disorder	312956001
16803	Persistent hyperplastic primary vitreous	91495	Rare ophthalmic disorder	314270008
21065	Intermediate uveitis	279914	Rare ophthalmic disorder	314429009
22134	Fungal keratitis	519930	Rare ophthalmic disorder	314558005
7854	Vernal keratoconjunctivitis	70476	Rare ophthalmic disorder	317349009
19880	Corneal endotheliitis	137602	Rare ophthalmic disorder	373425009
9732	Epithelial basement membrane dystrophy	98956	Rare ophthalmic disorder	373426005
6033	Chandler syndrome	98979	Rare ophthalmic disorder	392481002
9278	Granular corneal dystrophy type II	98963	Rare ophthalmic disorder	397568004
19879	Herpes simplex virus stromal keratitis	137599	Rare ophthalmic disorder	397570008
17524	Hereditary benign intraepithelial dyskeratosis	352657	Rare ophthalmic disorder	400014002
21837	Congenital abducens nerve palsy	440233	Rare ophthalmic disorder	400945000
12590	Congenital fibrosis of extraocular muscles	45358	Rare ophthalmic disorder	400946004
21058	Spasmus nutans	279882	Rare ophthalmic disorder	400948003
19672	Tarsal kink syndrome	99170	Rare ophthalmic disorder	400953008
19674	Euryblepharon	99172	Rare ophthalmic disorder	400954002
20053	Atopic keratoconjunctivitis	163934	Rare ophthalmic disorder	403434009
6125	Cogan-Reese syndrome	98980	Rare ophthalmic disorder	404633004
18912	Cancer-associated retinopathy	71505	Rare ophthalmic disorder	404663008
16	Ocular motor apraxia, Cogan type	1125	Rare ophthalmic disorder	405809000
21871	Cerebral visual impairment	447788	Rare ophthalmic disorder	413924001
2485	Congenital glaucoma	98976	Rare ophthalmic disorder	415176004
5695	Retinopathy of prematurity	90050	Rare ophthalmic disorder	415297005
22131	Thygeson superficial punctate keratitis	519406	Rare ophthalmic disorder	416069001
19610	Congenital hereditary endothelial dystrophy type I	98975	Rare ophthalmic disorder	416633008
9275	Thiel-Behnke corneal dystrophy	98960	Rare ophthalmic disorder	417065002
20123	Limbal stem cell deficiency	171673	Rare ophthalmic disorder	417089009
16879	Fleck corneal dystrophy	98970	Rare ophthalmic disorder	417183007
6196	Congenital hereditary endothelial dystrophy type II	293603	Rare ophthalmic disorder	417395001
9677	Granular corneal dystrophy type I	98962	Rare ophthalmic disorder	419039007
16881	Central cloudy dystrophy of François	98972	Rare ophthalmic disorder	419074008
9678	Lattice corneal dystrophy type I	98964	Rare ophthalmic disorder	419197009
9277	Schnyder corneal dystrophy	98967	Rare ophthalmic disorder	419395007
9647	Gelatinous drop-like corneal dystrophy	98957	Rare ophthalmic disorder	419900000
16943	Congenital stromal corneal dystrophy	101068	Rare ophthalmic disorder	702359002
12682	Horizontal gaze palsy with progressive scoliosis	2744	Rare ophthalmic disorder	702381007
2806	Hereditary hyperferritinemia-cataract syndrome	163	Rare ophthalmic disorder	702398007
5507	Autosomal dominant vitreoretinochoroidopathy	3086	Rare ophthalmic disorder	711162004
12299	Bradyopsia	75374	Rare ophthalmic disorder	711163009
4680	X-linked retinal dysplasia	1852	Rare ophthalmic disorder	715240000
3089	Autosomal dominant keratitis	2334	Rare ophthalmic disorder	715339004
5243	Autosomal dominant optic atrophy plus syndrome	1215	Rare ophthalmic disorder	715374003
2580	X-linked corneal dermoid	1661	Rare ophthalmic disorder	715426004
16655	Retinitis punctata albescens	52427	Rare ophthalmic disorder	715562001
16734	Bothnia retinal dystrophy	85128	Rare ophthalmic disorder	715647007
16759	Aplasia of lacrimal and salivary glands	86815	Rare ophthalmic disorder	715656004
19675	Congenital eyelid retraction	99176	Rare ophthalmic disorder	715769008
17338	Epithelial recurrent erosion dystrophy	293381	Rare ophthalmic disorder	715908008
4569	Familial pterygium of the conjunctiva	2989	Rare ophthalmic disorder	716197003
21565	Severe early-childhood-onset retinal dystrophy	364055	Rare ophthalmic disorder	716663009
21167	Grayson-Wilbrandt corneal dystrophy	293375	Rare ophthalmic disorder	717286002
9890	Autosomal dominant optic atrophy, classic form	98673	Rare ophthalmic disorder	717336005
16858	Syndromic orbital border hypoplasia	98606	Rare ophthalmic disorder	717337001
20686	Autosomal dominant optic atrophy and peripheral neuropathy	250932	Rare ophthalmic disorder	717975006
17339	X-linked endothelial corneal dystrophy	293621	Rare ophthalmic disorder	718579008
16782	X-linked cone dysfunction syndrome with myopia	90001	Rare ophthalmic disorder	718718009
1160	Cataract-glaucoma syndrome	162	Rare ophthalmic disorder	718851007
10123	Progressive bifocal chorioretinal atrophy	75373	Rare ophthalmic disorder	719266007
16880	Posterior amorphous corneal dystrophy	98971	Rare ophthalmic disorder	719296002
19369	Persistent placoid maculopathy	97341	Rare ophthalmic disorder	719297006
8476	Leber plus disease	99718	Rare ophthalmic disorder	719430008
4357	Late-onset retinal degeneration	67042	Rare ophthalmic disorder	719431007
10649	Cone dystrophy with supernormal rod response	209932	Rare ophthalmic disorder	719455002
10203	Autosomal dominant optic atrophy and cataract	67036	Rare ophthalmic disorder	719517009
9887	Benign concentric annular macular dystrophy	251287	Rare ophthalmic disorder	719520001
2483	Glaucoma-sleep apnea syndrome	2085	Rare ophthalmic disorder	719976001
18897	Bilateral acute depigmentation of the iris	69736	Rare ophthalmic disorder	720460007
1525	Spinocerebellar degeneration-corneal dystrophy syndrome	3177	Rare ophthalmic disorder	720750004
637	Amaurosis-hypertrichosis syndrome	1021	Rare ophthalmic disorder	720983002
10641	Central neurocytoma	73256	Rare ophthalmic disorder	721535002
592	Ocular albinism with late-onset sensorineural deafness	1000	Rare ophthalmic disorder	722054007
18925	Oligocone trichromacy	75378	Rare ophthalmic disorder	722066001
3999	Ectopia lentis-chorioretinal dystrophy-myopia syndrome	1884	Rare ophthalmic disorder	722437006
17349	EDICT syndrome	293936	Rare ophthalmic disorder	722439009
22129	Isolated megalopapilla	519402	Rare ophthalmic disorder	723131006
3066	Hypotrichosis with juvenile macular degeneration	1573	Rare ophthalmic disorder	723364003
19612	Multifocal pattern dystrophy simulating fundus flavimaculatus	99003	Rare ophthalmic disorder	723408004
17208	Pigmented paravenous retinochoroidal atrophy	251295	Rare ophthalmic disorder	723450004
9696	Ring dermoid of cornea	91481	Rare ophthalmic disorder	723499000
16891	Reticular dystrophy of the retinal pigment epithelium	99002	Rare ophthalmic disorder	723502001
395	Retinal degeneration-nanophthalmos-glaucoma syndrome	1574	Rare ophthalmic disorder	723503006
16878	Subepithelial mucinous corneal dystrophy	98959	Rare ophthalmic disorder	723582004
10301	Autosomal recessive bestrophinopathy	139455	Rare ophthalmic disorder	723828008
20593	Ptosis-upper ocular movement limitation-absence of lacrimal punctum syndrome	228396	Rare ophthalmic disorder	724016008
16877	Lisch epithelial corneal dystrophy	98955	Rare ophthalmic disorder	724175002
16757	Helicoid peripapillary chorioretinal degeneration	86813	Rare ophthalmic disorder	724384008
10574	Åland Islands eye disease	178333	Rare ophthalmic disorder	725168006
16890	Butterfly-shaped pigment dystrophy	99001	Rare ophthalmic disorder	725590001
4577	Ptosis-strabismus-ectopic pupils syndrome	2999	Rare ophthalmic disorder	726619004
1234	Hypogonadotropic hypogonadism-retinitis pigmentosa syndrome	2235	Rare ophthalmic disorder	733113002
182	Best vitelliform macular dystrophy	1243	Rare ophthalmic disorder	763387005
21426	Primary lymphoma of the conjunctiva	319667	Rare ophthalmic disorder	763477007
16988	Oculoauricular syndrome, Schorderet type	157962	Rare ophthalmic disorder	763815000
12779	Familial retinal arterial macroaneurysm	284247	Rare ophthalmic disorder	764452004
13809	Fundus albipunctatus	227796	Rare ophthalmic disorder	764939004
16900	Kandori fleck retina	99179	Rare ophthalmic disorder	765191009
21100	Idiopathic panuveitis	280921	Rare ophthalmic disorder	766933000
16603	Autosomal recessive chorioretinopathy-microcephaly syndrome	2518	Rare ophthalmic disorder	770404004
18651	Familial benign flecked retina	363989	Rare ophthalmic disorder	770434009
19613	Fundus pulverulentus	99004	Rare ophthalmic disorder	770437002
17467	Retinal macular dystrophy type 2	319640	Rare ophthalmic disorder	770594005
6670	Congenital Horner syndrome	91413	Rare ophthalmic disorder	770626007
17200	Occult macular dystrophy	247834	Rare ophthalmic disorder	770667002
12903	Optic atrophy-intellectual disability syndrome	401777	Rare ophthalmic disorder	770723007
17688	Facial dysmorphism-lens dislocation-anterior segment abnormalities-spontaneous filtering blebs syndrome	412022	Rare ophthalmic disorder	770728003
17497	Autosomal dominant neovascular inflammatory vitreoretinopathy	329211	Rare ophthalmic disorder	770791000
19877	Infectious epithelial keratitis	137593	Rare ophthalmic disorder	771232003
21533	Vasoproliferative tumor of the retina	353356	Rare ophthalmic disorder	771235001
12062	Visual snow syndrome	420556	Rare ophthalmic disorder	771237009
427	Ptosis-vocal cord paralysis syndrome	2997	Rare ophthalmic disorder	771263004
17255	MRCS syndrome	263347	Rare ophthalmic disorder	771342004
17411	Retinal dystrophy-optic nerve edema-splenomegaly-anhidrosis-migraine headache syndrome	313800	Rare ophthalmic disorder	771471002
17529	Progressive retinal dystrophy due to retinol transport defect	352718	Rare ophthalmic disorder	773576000
17525	Corneal intraepithelial dyskeratosis-palmoplantar hyperkeratosis-laryngeal dyskeratosis syndrome	352662	Rare ophthalmic disorder	773577009
10938	Microcornea-posterior megalolenticonus-persistent fetal vasculature-coloboma syndrome	231736	Rare ophthalmic disorder	773690008
17104	Autosomal dominant rhegmatogenous retinal detachment	209867	Rare ophthalmic disorder	773727009
16859	Rare isolated myopia	98619	Rare ophthalmic disorder	773771008
21099	Idiopathic posterior uveitis	280917	Rare ophthalmic disorder	773991005
21532	Idiopathic macular telangiectasia type 3	353351	Rare ophthalmic disorder	773992003
21531	Idiopathic macular telangiectasia type 1	353344	Rare ophthalmic disorder	773993008
21365	Idiopathic linear interstitial keratitis	314017	Rare ophthalmic disorder	773994002
17640	Retinal dystrophy with inner retinal dysfunction and ganglion cell anomalies	397758	Rare ophthalmic disorder	774152007
17593	Microcornea-myopic chorioretinal atrophy-telecanthus syndrome	369970	Rare ophthalmic disorder	774212003
17205	Microphthalmia-retinitis pigmentosa-foveoschisis-optic disc drusen syndrome	251279	Rare ophthalmic disorder	778021002
406	Foveal hypoplasia-presenile cataract syndrome	2253	Rare ophthalmic disorder	778042000
20442	Idiopathic uveal effusion syndrome	209956	Rare ophthalmic disorder	778049009
10355	Familial congenital palsy of trochlear nerve	91498	Rare ophthalmic disorder	782679002
17632	Foveal hypoplasia-optic nerve decussation defect-anterior segment dysgenesis syndrome	397618	Rare ophthalmic disorder	782754006
17143	Autosomal recessive optic atrophy, OPA7 type	227976	Rare ophthalmic disorder	783065004
12868	IRVAN syndrome	209943	Rare ophthalmic disorder	783090002
10942	Glaucoma secondary to spherophakia/ectopia lentis and megalocornea	238763	Rare ophthalmic disorder	783246000
21121	Acute annular outer retinopathy	284460	Rare ophthalmic disorder	783612007
22130	Optic disc pit	519404	Rare ophthalmic disorder	786076007
21066	Infectious posterior uveitis	279919	Rare ophthalmic disorder	789008006
21068	Infectious panuveitis	279925	Rare ophthalmic disorder	789116000
917	Blue cone monochromatism	16	Rare ophthalmic disorder	789676005
22038	Chronic relapsing inflammatory optic neuropathy	499085	Rare ophthalmic disorder	1169360001
17888	Familial progressive retinal dystrophy-iris coloboma-congenital cataract syndrome	488197	Rare ophthalmic disorder	1172636006
17844	Colobomatous macrophthalmia-microcornea syndrome	468672	Rare ophthalmic disorder	1179296003
21885	IgG4-related ophthalmic disease	449563	Rare ophthalmic disorder	1187510006
17826	Martinique crinkled retinal pigment epitheliopathy	466718	Rare ophthalmic disorder	1187639002
16860	Autosomal recessive isolated optic atrophy	98676	Rare ophthalmic disorder	1197151003
17954	Autosomal recessive anterior segment dysgenesis	519388	Rare ophthalmic disorder	1197358003
17822	Familial cavitary optic disc anomaly	464760	Rare ophthalmic disorder	1197365006
21940	Euthyroid Graves orbitopathy	466682	Rare ophthalmic disorder	1197416000
19545	Congenital trochlear nerve palsy	98686	Rare ophthalmic disorder	1204418008
21061	Toxic maculopathy due to antimalarial drugs	279894	Rare ophthalmic disorder	1208932005
21836	Congenital oculomotor nerve palsy	440221	Rare ophthalmic disorder	1217207008
17730	Retinitis pigmentosa-juvenile cataract-short stature-intellectual disability syndrome	436245	Rare ophthalmic disorder	1220597000
21820	Pseudoxanthoma elasticum-like skin manifestations with retinitis pigmentosa	436274	Rare ophthalmic disorder	1220599002
21843	Combined hamartoma of the retina and retinal pigment epithelium	440727	Rare ophthalmic disorder	1229998009
22128	Peripapillary staphyloma	519400	Rare ophthalmic disorder	1230020008
22127	Isolated foveal hypoplasia	519398	Rare ophthalmic disorder	1231150005
22040	Recurrent idiopathic neuroretinitis	499103	Rare ophthalmic disorder	1231751000
22041	Idiopathic optic perineuritis	499107	Rare ophthalmic disorder	1231757001
22000	Acute macular neuroretinopathy	488239	Rare ophthalmic disorder	1234824005
21842	Extensive peripapillary myelinated nerve fibers	440724	Rare ophthalmic disorder	1237337007
19121	Scarring in glaucoma filtration surgical procedures	90080	Rare ophthalmic disorder	1264000005
21069	Paraneoplastic uveitis	279928	Rare ophthalmic disorder	1269223003
17327	Congenital cataract microcornea with corneal opacity	289499	Rare ophthalmic disorder	1279837000
5286	Unilateral ocular duplication	3374	Rare ophthalmic disorder	1285322008
701	Dental ankylosis	1077	Rare odontologic disease	14901003	K03.5
5818	Anodontia	99797	Rare odontologic disease	26624006
19036	Regional odontodysplasia	83450	Rare odontologic disease	66063001
5791	Amelogenesis imperfecta	88661	Rare odontologic disease	78494001
16931	Hypocalcified amelogenesis imperfecta	100032	Rare odontologic disease	109471001
16932	Hypomaturation-hypoplastic amelogenesis imperfecta with taurodontism	100034	Rare odontologic disease	109472008
8349	Hypomaturation amelogenesis imperfecta	100033	Rare odontologic disease	109475005
645	Hypoplastic amelogenesis imperfecta	100031	Rare odontologic disease	109476006
16575	Dentin dysplasia	1653	Rare odontologic disease	109492001
1807	Dentin dysplasia type I	99789	Rare odontologic disease	109493006
1806	Dentin dysplasia type II	99791	Rare odontologic disease	109494000
16582	Hereditary gingival fibromatosis	2024	Rare odontologic disease	109620006
6258	Dentinogenesis imperfecta	49042	Rare odontologic disease	196286005
12796	Dentinogenesis imperfecta type 2	166260	Rare odontologic disease	234969005
10144	Dentinogenesis imperfecta type 3	166265	Rare odontologic disease	234970006
18872	Segmental odontomaxillary dysplasia	67039	Rare odontologic disease	699756005
2419	Fused mandibular incisors	2287	Rare odontologic disease	707796002
21870	Keratocystic odontogenic tumor	447777	Rare odontologic disease	713277006
10173	Florid cemento-osseous dysplasia	83451	Rare odontologic disease	715634002
1808	Dentin dysplasia-sclerotic bones syndrome	99792	Rare odontologic disease	770943008
17376	Oligodontia-cancer predisposition syndrome	300576	Rare odontologic disease	773345007
17433	Atypical dentin dysplasia due to SMOC2 deficiency	314721	Rare odontologic disease	783059004
16908	Oligodontia	99798	Rare odontologic disease	787414001
17692	Primary failure of tooth eruption	412206	Rare odontologic disease	1231153007
6855	Landau-Kleffner syndrome	98818	Rare neurologic disease	230438007	F80.3
20336	Atypical autism	199627	Rare neurologic disease	231536004	F84.1
5696	Rett syndrome	778	Rare neurologic disease	68618008	F84.2
6040	Childhood disintegrative disorder	168782	Rare neurologic disease	71961003	F84.3
6677	Huntington disease	399	Rare neurologic disease	58756001	G10
7883	Proximal spinal muscular atrophy type 1	83330	Rare neurologic disease	64383006	G12.0
4454	Postpoliomyelitis syndrome	2942	Rare neurologic disease	31097004	G14
7195	Neuroleptic malignant syndrome	94093	Rare neurologic disease	15244003	G21.0
19370	Postencephalitic parkinsonism	97349	Rare neurologic disease	19972008	G21.3
6564	Pantothenate kinase-associated neurodegeneration	157850	Rare neurologic disease	2992000	G23.0
7471	Progressive supranuclear palsy	683	Rare neurologic disease	192976002	G23.1
19604	Multiple system atrophy, parkinsonian type	98933	Rare neurologic disease		G23.2
20565	Multiple system atrophy, cerebellar type	227510	Rare neurologic disease		G23.3
2027	Early-onset generalized limb-onset dystonia	256	Rare neurologic disease	22451001	G24.1
6267	Neuromyelitis optica spectrum disorder	71211	Rare neurologic disease	25044007	G36.0
16661	Schilder disease	59298	Rare neurologic disease	49692006	G37.0
6971	Marchiafava-Bignami disease	221074	Rare neurologic disease	386766007	G37.1
5885	Baló concentric sclerosis	228165	Rare neurologic disease	230380005	G37.5
9298	Pyridoxine-dependent epilepsy	3006	Rare neurologic disease	734434007	G40.8
7162	Narcolepsy type 1	2073	Rare neurologic disease	735676003	G47.4
21649	Persistent idiopathic facial pain	398147	Rare neurologic disease	785723001	G50.1
5691	Refsum disease	773	Rare neurologic disease	25362006	G60.1
7122	Myasthenia gravis	589	Rare neurologic disease	91637004	G70.0
11902	Congenital myasthenic syndrome	590	Rare neurologic disease	230672006	G70.2
6851	Lambert-Eaton myasthenic syndrome	43393	Rare neurologic disease	56989000	G73.1
7581	Familial dysautonomia	1764	Rare neurologic disease	29159009	G90.1
16928	Complex regional pain syndrome type 1	99995	Rare neurologic disease		G90.5
19727	Complex regional pain syndrome type 2	99994	Rare neurologic disease	408751001	G90.6
4561	Idiopathic intracranial hypertension	238624	Rare neurologic disease	68267002	G93.2
21854	Spontaneous intracranial hypotension	443180	Rare neurologic disease	1.64767e+16	G96.0
7064	Moyamoya disease	2573	Rare neurologic disease	69116000	I67.5
19875	Neonatal hypoxic and ischemic brain injury	137577	Rare neurologic disease	126945001	P91.6
21625	Transient neonatal myasthenia gravis	391504	Rare neurologic disease		P94.0
21264	Manganese poisoning	306682	Rare neurologic disease	447288004	T57.2
6964	Malignant hyperthermia of anesthesia	423	Rare neurologic disease	213026003	T88.3
3668	Miller Fisher syndrome	98919	Rare neurologic disease	1767005
1247	Charcot-Marie-Tooth disease type 1C	101083	Rare neurologic disease	4183003
5023	Stiff person spectrum disorder	3198	Rare neurologic disease	5217008
4531	Proximal spinal muscular atrophy	70	Rare neurologic disease	5262007
6808	Juvenile myoclonic epilepsy	307	Rare neurologic disease	6204001
17029	Reading seizures	166433	Rare neurologic disease	7689009
5839	Arachnoiditis	137817	Rare neurologic disease	8217007
6468	Friedreich ataxia	95	Rare neurologic disease	10394003
1063	Idiopathic camptocormia	1320	Rare neurologic disease	13534001
17137	Hemifacial spasm	221083	Rare neurologic disease	13753008
17032	Late infantile neuronal ceroid lipofuscinosis	168491	Rare neurologic disease	14637005
550	Adenylosuccinate lyase deficiency	46	Rare neurologic disease	15285008
21853	Postpartum psychosis	443173	Rare neurologic disease	18260003
12720	Fingerprint body myopathy	97232	Rare neurologic disease	23820006
21330	Metachromatic leukodystrophy, adult form	309271	Rare neurologic disease	24326000
3956	Choreoacanthocytosis	2388	Rare neurologic disease	26848004
7887	Infantile spasms syndrome	3451	Rare neurologic disease	28055006
10814	Thyrotoxic periodic paralysis	79102	Rare neurologic disease	30967002
7805	Trigeminal neuralgia	221091	Rare neurologic disease	31681005
10039	Hydroxykynureninuria	79155	Rare neurologic disease	33116002
19354	Zebra body myopathy	97240	Rare neurologic disease	34513009
8660	Gerstmann syndrome	221117	Rare neurologic disease	36785009
6919	Locked-in syndrome	2406	Rare neurologic disease	38023001
7009	MELAS	550	Rare neurologic disease	39925003
1245	Charcot-Marie-Tooth disease type 1A	101081	Rare neurologic disease	40632002
7325	Paramyotonia congenita of Von Eulenburg	684	Rare neurologic disease	41574007
16754	ATTRV30M amyloidosis	85447	Rare neurologic disease	42295001
12162	Reducing body myopathy	97239	Rare neurologic disease	42779002
1246	Charcot-Marie-Tooth disease type 1B	101082	Rare neurologic disease	42986003
6014	Central core disease	597	Rare neurologic disease	43152001
3844	TRIM32-related limb-girdle muscular dystrophy R8	1878	Rare neurologic disease	43226001
6519	Glossopharyngeal neuralgia	221098	Rare neurologic disease	43763009
10287	Rolandic epilepsy	1945	Rare neurologic disease	44145005
21329	Metachromatic leukodystrophy, juvenile form	309263	Rare neurologic disease	44359008
16581	Early myoclonic encephalopathy	1935	Rare neurologic disease	44423001
10365	Dopa-responsive dystonia due to sepiapterin reductase deficiency	70594	Rare neurologic disease	45116002
16930	ACys amyloidosis	100008	Rare neurologic disease	45639009
4741	Roussy-Lévy syndrome	3115	Rare neurologic disease	45853006
11925	X-linked centronuclear myopathy	596	Rare neurologic disease	46804001
7716	Sydenham chorea	306731	Rare neurologic disease	46826000
19913	Acute transverse myelitis	139417	Rare neurologic disease	47000000
21328	Metachromatic leukodystrophy, late infantile form	309256	Rare neurologic disease	47683004
16667	Childhood absence epilepsy	64280	Rare neurologic disease	50866000
3957	Infantile neuroaxonal dystrophy	35069	Rare neurologic disease	52713000
198	Proximal spinal muscular atrophy type 3	83419	Rare neurologic disease	54280009
16536	Multiminicore myopathy	598	Rare neurologic disease	55133004
4815	Spontaneous periodic hypothermia	29822	Rare neurologic disease	56271007
16929	ABeta amyloidosis, Dutch type	100006	Rare neurologic disease	56453003
8397	Methionine adenosyltransferase I/III deficiency	168598	Rare neurologic disease	57835009
9447	Infantile neuronal ceroid lipofuscinosis	79263	Rare neurologic disease	58258004
9676	Miyoshi myopathy	45448	Rare neurologic disease	58795000
10768	Familial or sporadic hemiplegic migraine	569	Rare neurologic disease	59292006
8539	Urocanic aciduria	210128	Rare neurologic disease	60952007
4938	Juvenile neuronal ceroid lipofuscinosis	79264	Rare neurologic disease	61663001
10973	Adult neuronal ceroid lipofuscinosis	79262	Rare neurologic disease	62009002
3006	Hereditary sensory and autonomic neuropathy type 4	642	Rare neurologic disease	62985007
4265	Pelizaeus-Merzbacher disease	702	Rare neurologic disease	64855000
7690	Gerstmann-Straussler-Scheinker syndrome	356	Rare neurologic disease	67155006
5643	Dentatorubral pallidoluysian atrophy	101	Rare neurologic disease	68116008
5862	Ataxia-telangiectasia	100	Rare neurologic disease	68504005
3896	Inclusion body myositis	611	Rare neurologic disease	72315009
4228	Neuralgic amyotrophy	2901	Rare neurologic disease	72893007
7570	Reye syndrome	3096	Rare neurologic disease	74351001
6291	Duchenne muscular dystrophy	98896	Rare neurologic disease	76670001
5810	Angelman syndrome	72	Rare neurologic disease	76880004
7245	Oculopharyngeal muscular dystrophy	270	Rare neurologic disease	77097004
8310	Steinert myotonic dystrophy	273	Rare neurologic disease	77956009
6793	Isaacs syndrome	84142	Rare neurologic disease	80138003
5984	Canavan disease	141	Rare neurologic disease	80544005
8341	Marinesco-Sjögren syndrome	559	Rare neurologic disease	80734006
10684	Primary lateral sclerosis	35689	Rare neurologic disease	81211007
9258	Perineural cyst	65250	Rare neurologic disease	81634008
5774	Alexander disease	58	Rare neurologic disease	81854007
6729	Hypokalemic periodic paralysis	681	Rare neurologic disease	82732003
6429	Fatal familial insomnia	466	Rare neurologic disease	83157008
8639	Acute disseminated encephalomyelitis	83597	Rare neurologic disease	83942000
10428	Pure autonomic failure	441	Rare neurologic disease	84438001
564	Proximal spinal muscular atrophy type 4	83420	Rare neurologic disease	85505000
5786	Amyotrophic lateral sclerosis	803	Rare neurologic disease	86044005
7617	Kuru	454745	Rare neurologic disease	86188000
21073	Pelizaeus-Merzbacher disease, classic form	280219	Rare neurologic disease	87607002
21891	Progressive muscular atrophy	454706	Rare neurologic disease	88923002
19109	Spinal cord injury	90058	Rare neurologic disease	90584004
6801	Spinocerebellar ataxia type 3	98757	Rare neurologic disease	91952008
7866	Neurofibromatosis type 1	636	Rare neurologic disease	92824003
5648	Photosensitive epilepsy	166409	Rare neurologic disease	95208000
6406	Bilateral striopallidodentate calcinosis	1980	Rare neurologic disease	110997000
3117	Kleine-Levin syndrome	33543	Rare neurologic disease	111488004
9204	Dejerine-Sottas syndrome	64748	Rare neurologic disease	111499002
3843	Laminin subunit alpha 2-related congenital muscular dystrophy	258	Rare neurologic disease	111503008
6329	Emery-Dreifuss muscular dystrophy	261	Rare neurologic disease	111508004
9499	Aceruloplasminemia	48818	Rare neurologic disease	124224004
13202	Neurodegeneration due to 3-hydroxyisobutyryl-CoA hydrolase deficiency	88639	Rare neurologic disease	124427009
16717	3-phosphoserine phosphatase deficiency, infantile/juvenile form	79350	Rare neurologic disease	124432005
17747	Ribose-5-P isomerase deficiency	440706	Rare neurologic disease	124667004
9848	Congenital brain dysgenesis due to glutamine synthetase deficiency	71278	Rare neurologic disease	124704002
19108	Moderate and severe traumatic brain injury	90056	Rare neurologic disease	127295002
4647	Complex regional pain syndrome	83452	Rare neurologic disease	128200000
16787	Hereditary motor and sensory neuropathy type 6	90120	Rare neurologic disease	128203003
12328	Hereditary sensory and autonomic neuropathy type 5	64752	Rare neurologic disease	128206006
6500	Giant axonal neuropathy	643	Rare neurologic disease	128207002
6102	Chronic inflammatory demyelinating polyneuropathy	2932	Rare neurologic disease	128209004
4945	Proximal spinal muscular atrophy type 2	83418	Rare neurologic disease	128212001
12824	Adult-onset nemaline myopathy	171442	Rare neurologic disease	129622008
19086	Myoclonic epilepsy of infancy	86909	Rare neurologic disease	192990004
7862	Vogt-Koyanagi-Harada disease	3437	Rare neurologic disease	193497004
12889	Isolated childhood apraxia of speech	209908	Rare neurologic disease	229703009
18752	Rasmussen subacute encephalitis	1929	Rare neurologic disease	230191005
2600	Early-onset cerebellar ataxia with retained tendon reflexes	1177	Rare neurologic disease	230228004
3314	Cerebellar ataxia-hypogonadism syndrome	1173	Rare neurologic disease	230240004
10314	Scapuloperoneal spinal muscular atrophy	431255	Rare neurologic disease	230248006
6818	Kennedy disease	481	Rare neurologic disease	230253001
19887	Madras motor neuron disease	137867	Rare neurologic disease	230255008
9697	Monomelic amyotrophy	65684	Rare neurologic disease	230256009
17273	Frontotemporal dementia with motor neuron disease	275872	Rare neurologic disease	230258005
4219	Autosomal dominant spastic paraplegia type 17	100998	Rare neurologic disease	230263009
5372	Autosomal recessive spastic paraplegia type 20	101000	Rare neurologic disease	230264003
12798	Early-onset autosomal dominant Alzheimer disease	1020	Rare neurologic disease	230265002
10792	Semantic dementia	100069	Rare neurologic disease	230288001
21265	Delayed encephalopathy due to carbon monoxide poisoning	306686	Rare neurologic disease	230293003
7079	Multiple system atrophy	102	Rare neurologic disease	230297002
10510	Juvenile Huntington disease	248111	Rare neurologic disease	230299004
1305	Benign hereditary chorea	1429	Rare neurologic disease	230306001
575	Aicardi-Goutières syndrome	51	Rare neurologic disease	230312006
9684	Sandifer syndrome	71272	Rare neurologic disease	230314007
7008	Blepharospasm-oromandibular dystonia syndrome	93964	Rare neurologic disease	230325003
19243	Oromandibular dystonia	93958	Rare neurologic disease	230328001
10009	Opsoclonus-myoclonus syndrome	1183	Rare neurologic disease	230350000
4163	Foix-Alajouanine syndrome	79093	Rare neurologic disease	230379007
19581	Benign childhood occipital epilepsy, Panayiotopoulos type	98815	Rare neurologic disease	230387008
19085	Idiopathic hemiconvulsion-hemiplegia syndrome	86908	Rare neurologic disease	230407006
1519	Benign familial neonatal epilepsy	1949	Rare neurologic disease	230410004
18860	Benign idiopathic neonatal seizures	64545	Rare neurologic disease	230411000
2162	Juvenile absence epilepsy	1941	Rare neurologic disease	230413002
9912	Lennox-Gastaut syndrome	2382	Rare neurologic disease	230418006
2169	Myoclonic-astatic epilepsy	1942	Rare neurologic disease	230421008
19087	Epilepsy with myoclonic absences	86911	Rare neurologic disease	230422001
3876	Progressive myoclonic epilepsy type 1	308	Rare neurologic disease	230423006
8214	Lafora disease	501	Rare neurologic disease	230425004
7144	MERRF	551	Rare neurologic disease	230426003
9255	Early infantile epileptic encephalopathy	1934	Rare neurologic disease	230429005
10430	Dravet syndrome	33069	Rare neurologic disease	230437002
1513	Continuous spikes and waves during sleep	725	Rare neurologic disease	230439004
20078	Eating reflex epilepsy	166418	Rare neurologic disease	230450001
11	Alternating hemiplegia of childhood	2131	Rare neurologic disease	230466004
10949	Non-24-hour sleep-wake syndrome	73267	Rare neurologic disease	230496009
3791	Peripheral motor neuropathy-dysautonomia syndrome	2400	Rare neurologic disease	230557001
5221	Hereditary neuropathy with liability to pressure palsies	640	Rare neurologic disease	230558006
11011	Multifocal motor neuropathy	641	Rare neurologic disease	230591002
18843	Anterior cutaneous nerve entrapment syndrome	51890	Rare neurologic disease	230648001
6205	Cramp-fasciculation syndrome	581271	Rare neurologic disease	230652001
19114	Acquired aneurysmal subarachnoid hemorrhage	90065	Rare neurologic disease	230719004
8703	Primary angiitis of the central nervous system	140989	Rare neurologic disease	230733004
1998	Dysequilibrium syndrome	1766	Rare neurologic disease	230782004
2417	Muscular atrophy-ataxia-retinitis pigmentosa-diabetes mellitus syndrome	2579	Rare neurologic disease	237611007
7219	Glycine encephalopathy	407	Rare neurologic disease	237939006
262	NARP syndrome	644	Rare neurologic disease	237984008
4769	Congenital muscular dystrophy, Ullrich type	75840	Rare neurologic disease	240062007
4723	Rigid spine syndrome	97244	Rare neurologic disease	240063002
12718	Autosomal recessive centronuclear myopathy	169186	Rare neurologic disease	240081004
6161	Congenital fiber-type disproportion myopathy	2020	Rare neurologic disease	240084007
3884	Tubular aggregate myopathy	2593	Rare neurologic disease	240087000
18837	Focal myositis	48918	Rare neurologic disease	240119009
20355	Subacute inflammatory demyelinating polyneuropathy	206594	Rare neurologic disease	277189006
16718	3-phosphoglycerate dehydrogenase deficiency, infantile/juvenile form	79351	Rare neurologic disease	303098002
9550	Variant Creutzfeldt-Jakob disease	576370	Rare neurologic disease	304603007
195	Hyperkalemic periodic paralysis	682	Rare neurologic disease	304737009
7708	Subacute sclerosing leukoencephalitis	2806	Rare neurologic disease	359686005
18828	Serotonin syndrome	43116	Rare neurologic disease	371089000
5900	Becker muscular dystrophy	98895	Rare neurologic disease	387732009
1049	Cerebral autosomal dominant arteriopathy-subcortical infarcts-leukoencephalopathy	136	Rare neurologic disease	390936003
3230	Metachromatic leukodystrophy	512	Rare neurologic disease	396338004
6635	Hereditary sensory and autonomic neuropathy type 1	36386	Rare neurologic disease	397734008
3976	Hereditary sensory and autonomic neuropathy type 2	970	Rare neurologic disease	398148000
8535	Congenital central hypoventilation syndrome	661	Rare neurologic disease	399040002
9941	Facioscapulohumeral dystrophy	269	Rare neurologic disease	399091004
5974	Burning mouth syndrome	353253	Rare neurologic disease	399165002
6377	Primary erythromelalgia	90026	Rare neurologic disease	403390002
22201	Secondary erythromelalgia	529864	Rare neurologic disease	403391003
676	Hereditary neurocutaneous malformation	1062	Rare neurologic disease	403775003
1993	Ichthyosis-hepatosplenomegaly-cerebellar degeneration syndrome	2274	Rare neurologic disease	403779009
9602	Familial paroxysmal ataxia	97	Rare neurologic disease	420932006
16641	Episodic ataxia type 1	37612	Rare neurologic disease	421182009
9453	Andersen-Tawil syndrome	37553	Rare neurologic disease	422348008
19914	Idiopathic acute transverse myelitis	139423	Rare neurologic disease	425756000
4214	Papilloma of choroid plexus	2807	Rare neurologic disease	425868004
10664	Baroreflex failure	443084	Rare neurologic disease	425892007
18944	Bickerstaff brainstem encephalitis	79138	Rare neurologic disease	427086003
10713	Pudendal neuralgia	60039	Rare neurologic disease	427972000
20617	Acute pandysautonomia	231457	Rare neurologic disease	430042004
1037	Primary basilar invagination	2285	Rare neurologic disease	430904007
7139	Myoclonus-dystonia syndrome	36899	Rare neurologic disease	439732004
4264	PEHO syndrome	2836	Rare neurologic disease	442511009
10794	Paroxysmal hemicrania	157835	Rare neurologic disease	443094001
10795	Hemicrania continua	443070	Rare neurologic disease	443095000
10327	Progressive encephalopathy with leukodystrophy due to DECR deficiency	431361	Rare neurologic disease	444944006
9265	Classic glucose transporter type 1 deficiency syndrome	71277	Rare neurologic disease	445252005
7312	PANDAS	66624	Rare neurologic disease	446682003
231	CACH syndrome	135	Rare neurologic disease	447351004
16806	Fragile X-associated tremor/ataxia syndrome	93256	Rare neurologic disease	448045004
10587	Adult-onset autosomal dominant leukodystrophy	99027	Rare neurologic disease	448054001
21874	Idiopathic dropped head syndrome	447881	Rare neurologic disease	449899001
8722	Paroxysmal non-kinesigenic dyskinesia	98810	Rare neurologic disease	609218006
8721	Paroxysmal kinesigenic dyskinesia	98809	Rare neurologic disease	609221008
19603	Blake pouch cyst	98922	Rare neurologic disease	609529006
11918	Autosomal dominant nocturnal frontal lobe epilepsy	98784	Rare neurologic disease	698021005
10533	X-linked dystonia-parkinsonism	53351	Rare neurologic disease	698279003
13154	Tibial muscular dystrophy	609	Rare neurologic disease	698846009
10453	Perry syndrome	178509	Rare neurologic disease	699184009
12854	Paroxysmal extreme pain disorder	46348	Rare neurologic disease	699190008
7148	Myosin storage myopathy	53698	Rare neurologic disease	699267007
10686	Neuroferritinopathy	157846	Rare neurologic disease	699299001
10288	Neutral lipid storage myopathy	98908	Rare neurologic disease	699315005
18641	Generalized epilepsy with febrile seizures-plus	36387	Rare neurologic disease	699688008
9993	Riboflavin transporter deficiency	97229	Rare neurologic disease	699866005
17209	Ataxia-telangiectasia-like disorder	251347	Rare neurologic disease	700058006
12768	Reversible cerebral vasoconstriction syndrome	284388	Rare neurologic disease	700467001
9628	Rapid-onset dystonia-parkinsonism	71517	Rare neurologic disease	702323008
5617	Allan-Herndon-Dudley syndrome	59	Rare neurologic disease	702327009
17324	Early-onset myopathy with fatal cardiomyopathy	289377	Rare neurologic disease	702343002
16869	Congenital myopathy with excess of thin filaments	98904	Rare neurologic disease	702349003
16983	Cold-induced sweating syndrome	157820	Rare neurologic disease	702363009
12591	Hereditary myopathy with early respiratory failure	178464	Rare neurologic disease	702373006
9493	GNE myopathy	602	Rare neurologic disease	702382000
1887	Vocal cord and pharyngeal distal myopathy	600	Rare neurologic disease	702383005
10810	Fatty acid hydroxylase-associated neurodegeneration	329308	Rare neurologic disease	702419001
10037	Familial encephalopathy with neuroserpin inclusion bodies	85110	Rare neurologic disease	702421006
10981	Hereditary diffuse leukoencephalopathy with axonal spheroids and pigmented glia	313808	Rare neurologic disease	702427005
10889	HANAC syndrome	73229	Rare neurologic disease	702428000
1537	Corpus callosum agenesis-neuronopathy syndrome	1496	Rare neurologic disease	702439002
8595	Ataxia with vitamin E deficiency	96	Rare neurologic disease	702442008
4910	Autosomal recessive spastic ataxia of Charlevoix-Saguenay	98	Rare neurologic disease	702445005
9630	Primary dystonia, DYT6 type	98806	Rare neurologic disease	702448007
12825	FOXG1 syndrome	561854	Rare neurologic disease	702450004
10424	Cerebral autosomal recessive arteriopathy-subcortical infarcts-leukoencephalopathy	199354	Rare neurologic disease	703219008
17161	Familial cerebral saccular aneurysm	231160	Rare neurologic disease	703226008
10237	Biotin-thiamine-responsive basal ganglia disease	65284	Rare neurologic disease	703522009
3875	Spinal muscular atrophy-progressive myoclonic epilepsy syndrome	2590	Rare neurologic disease	703524005
4010	Progressive epilepsy-intellectual disability syndrome, Finnish type	1947	Rare neurologic disease	703526007
9158	Brody myopathy	53347	Rare neurologic disease	703530005
11915	Cap myopathy	171881	Rare neurologic disease	703532002
3445	Megalencephalic leukoencephalopathy with subcortical cysts	2478	Rare neurologic disease	703536004
4914	Infantile-onset ascending hereditary spastic paralysis	293168	Rare neurologic disease	703543005
10899	Inclusion body myopathy with Paget disease of bone and frontotemporal dementia	52430	Rare neurologic disease	703544004
9164	Rippling muscle disease	97238	Rare neurologic disease	709281006
9741	Neurological conditions associated with aminoacylase 1 deficiency	137754	Rare neurologic disease	709282004
12569	Mitochondrial membrane protein-associated neurodegeneration	289560	Rare neurologic disease	709415008
12367	Spinocerebellar ataxia type 36	276198	Rare neurologic disease	711158005
17900	Distal myopathy, Tateyama type	488650	Rare neurologic disease	711265009
10594	Neurodegenerative syndrome due to cerebral folate transport deficiency	217382	Rare neurologic disease	711403001
12353	Autosomal recessive axonal neuropathy with neuromyotonia	324442	Rare neurologic disease	711406009
17412	Coats plus syndrome	313838	Rare neurologic disease	711482008
8592	Spinal muscular atrophy with respiratory distress type 1	98920	Rare neurologic disease	711483003
6956	Sporadic Creutzfeldt-Jakob disease	204	Rare neurologic disease	713060000
9728	Proximal myotonic myopathy	606	Rare neurologic disease	715317001
438	Alpha-sarcoglycan-related limb-girdle muscular dystrophy R3	62	Rare neurologic disease	715340002
1057	Calpain-3-related limb-girdle muscular dystrophy R1	267	Rare neurologic disease	715341003
16610	Young-onset Parkinson disease	2828	Rare neurologic disease	715345007
9283	Ataxia-oculomotor apraxia type 1	1168	Rare neurologic disease	715366004
1199	Autosomal recessive cerebelloparenchymal disorder type 3	1170	Rare neurologic disease	715369006
18728	Benign focal seizures of adolescence	1544	Rare neurologic disease	715425000
835	Congenital muscular dystrophy-infantile cataract-hypogonadism syndrome	1875	Rare neurologic disease	715429006
1196	Cerebellar hypoplasia-tapetoretinal degeneration syndrome	2246	Rare neurologic disease	715436007
3971	Neuronal intranuclear inclusion disease	2289	Rare neurologic disease	715437003
3795	Spastic ataxia-corneal dystrophy syndrome	2572	Rare neurologic disease	715465001
4919	Autosomal recessive spastic paraplegia type 11	2822	Rare neurologic disease	715491000
5555	Spastic paraparesis-deafness syndrome	2815	Rare neurologic disease	715504003
8553	Infantile convulsions and choreoathetosis	31709	Rare neurologic disease	715534008
16656	Paroxysmal dystonic choreathetosis with episodic ataxia and spasticity	53583	Rare neurologic disease	715564000
18846	Posterior cortical atrophy	54247	Rare neurologic disease	715574002
9778	CANOMAD syndrome	71279	Rare neurologic disease	715624006
18930	Primary progressive freezing gait	75567	Rare neurologic disease	715627004
16704	Generalized epilepsy-paroxysmal dyskinesia syndrome	79137	Rare neurologic disease	715629001
16731	Hereditary thermosensitive neuropathy	84093	Rare neurologic disease	715645004
16732	Desmin-related myopathy with Mallory body-like inclusions	84132	Rare neurologic disease	715646003
22329	Iatrogenic Creutzfeldt-Jakob disease	576379	Rare neurologic disease	715662009
10131	Hereditary motor and sensory neuropathy, Okinawa type	90117	Rare neurologic disease	715665006
9190	Charcot-Marie-Tooth disease type 1E	90658	Rare neurologic disease	715666007
4955	Spinocerebellar ataxia type 7	94147	Rare neurologic disease	715726000
19372	Caribbean parkinsonism	97355	Rare neurologic disease	715737004
4071	Spinocerebellar ataxia type 1	98755	Rare neurologic disease	715748006
4072	Spinocerebellar ataxia type 2	98756	Rare neurologic disease	715751004
10351	Spinocerebellar ataxia type 6	98758	Rare neurologic disease	715752006
4956	Spinocerebellar ataxia type 8	98760	Rare neurologic disease	715753001
10474	Spinocerebellar ataxia type 10	98761	Rare neurologic disease	715754007
9970	Spinocerebellar ataxia type 4	98765	Rare neurologic disease	715755008
9817	Autosomal dominant dopa-responsive dystonia	98808	Rare neurologic disease	715768000
19602	Acute motor axonal neuropathy	98918	Rare neurologic disease	715770009
4927	Spastic paraplegia type 7	99013	Rare neurologic disease	715776003
2028	Primary dystonia, DYT2 type	99657	Rare neurologic disease	715777007
16904	Myotonia fluctuans	99734	Rare neurologic disease	715788001
16905	Myotonia permanens	99735	Rare neurologic disease	715789009
16906	Acetazolamide-responsive myotonia	99736	Rare neurologic disease	715793003
3231	Ravine syndrome	99852	Rare neurologic disease	715794009
1252	Charcot-Marie-Tooth disease type 4A	99948	Rare neurologic disease	715796006
9201	Charcot-Marie-Tooth disease type 4C	99949	Rare neurologic disease	715797002
3973	Charcot-Marie-Tooth disease type 4D	99950	Rare neurologic disease	715798007
10132	Charcot-Marie-Tooth disease type 4G	99953	Rare neurologic disease	715799004
9200	Charcot-Marie-Tooth disease type 4B2	99956	Rare neurologic disease	715800000
12441	Charcot-Marie-Tooth disease type 4F	99952	Rare neurologic disease	715801001
12442	Charcot-Marie-Tooth disease type 4H	99954	Rare neurologic disease	715802008
1253	Charcot-Marie-Tooth disease type 4B1	99955	Rare neurologic disease	715803003
17307	Inherited Creutzfeldt-Jakob disease	282166	Rare neurologic disease	715807002
9951	Spinocerebellar ataxia type 28	101109	Rare neurologic disease	715824008
10480	Spinocerebellar ataxia type 29	208513	Rare neurologic disease	715825009
9975	Spinocerebellar ataxia type 31	217012	Rare neurologic disease	715826005
1902	Autosomal recessive dopa-responsive dystonia	101150	Rare neurologic disease	715827001
9242	Familial advanced sleep-phase syndrome	164736	Rare neurologic disease	715829003
20351	Immune-mediated necrotizing myopathy	206569	Rare neurologic disease	715863001
8563	Primary orthostatic tremor	238606	Rare neurologic disease	715902009
19916	Jeavons syndrome	139431	Rare neurologic disease	716278005
10793	Progressive non-fluent aphasia	100070	Rare neurologic disease	716281000
5598	Worster-Drought syndrome	3465	Rare neurologic disease	716335003
10791	Logopenic progressive aphasia	250831	Rare neurologic disease	716380002
17684	Hereditary late-onset Parkinson disease	411602	Rare neurologic disease	716662004
17383	Primary dystonia, DYT21 type	306734	Rare neurologic disease	716664003
20513	NMDA receptor encephalitis	217253	Rare neurologic disease	716684004
12719	Autosomal dominant centronuclear myopathy	169189	Rare neurologic disease	716696006
19601	Acute motor and sensory axonal neuropathy	98917	Rare neurologic disease	716722005
16873	Acute inflammatory demyelinating polyradiculoneuropathy	98916	Rare neurologic disease	716723000
10477	Spinocerebellar ataxia type 15/16	98769	Rare neurologic disease	716724006
6657	Chronic hiccup	396	Rare neurologic disease	716771000
7392	Behavioral variant of frontotemporal dementia	275864	Rare neurologic disease	716994006
9192	Autosomal dominant Charcot-Marie-Tooth disease type 2B	99936	Rare neurologic disease	717008005
1250	Autosomal dominant Charcot-Marie-Tooth disease type 2C	99937	Rare neurologic disease	717010007
1251	Autosomal dominant Charcot-Marie-Tooth disease type 2D	99938	Rare neurologic disease	717011006
9193	Autosomal dominant Charcot-Marie-Tooth disease type 2E	99939	Rare neurologic disease	717012004
9197	Autosomal dominant Charcot-Marie-Tooth disease type 2I	99942	Rare neurologic disease	717013009
9198	Autosomal dominant Charcot-Marie-Tooth disease type 2J	99943	Rare neurologic disease	717014003
1248	Autosomal dominant Charcot-Marie-Tooth disease type 2A1	99946	Rare neurologic disease	717016001
16758	Benign adult familial myoclonic epilepsy	86814	Rare neurologic disease	717225001
9998	Sensory ataxic neuropathy-dysarthria-ophthalmoparesis syndrome	70595	Rare neurologic disease	717266001
18938	Folinic acid-responsive seizures	79097	Rare neurologic disease	717276003
16836	Cerebellar ataxia, Cayman type	94122	Rare neurologic disease	717332007
16958	Hereditary sensory and autonomic neuropathy type 1B	139564	Rare neurologic disease	717825008
19920	Hereditary sensory and autonomic neuropathy with deafness and global delay	139573	Rare neurologic disease	717826009
16959	Mutilating hereditary sensory neuropathy with spastic paraplegia	139578	Rare neurologic disease	717827000
4485	Juvenile primary lateral sclerosis	247604	Rare neurologic disease	717964007
8468	Melanoma and neural system tumor syndrome	252206	Rare neurologic disease	717968005
9501	Hereditary geniospasm	53372	Rare neurologic disease	718103001
176	Macrophagic myofasciitis	592	Rare neurologic disease	718175009
2429	Gamma-sarcoglycan-related limb-girdle muscular dystrophy R5	353	Rare neurologic disease	718176005
8573	Delta-sarcoglycan-related limb-girdle muscular dystrophy R6	219	Rare neurologic disease	718177001
8574	Dysferlin-related limb-girdle muscular dystrophy R2	268	Rare neurologic disease	718179003
12533	FKRP-related limb-girdle muscular dystrophy R9	34515	Rare neurologic disease	718180000
13173	Polyneuropathy associated with IgM monoclonal gammopathy with anti-MAG	639	Rare neurologic disease	718213001
7338	Progressive hemifacial atrophy	1214	Rare neurologic disease	718224004
4694	Atypical Rett syndrome	3095	Rare neurologic disease	718393002
11901	Juvenile amyotrophic lateral sclerosis	300605	Rare neurologic disease	718555006
873	Bethlem myopathy	610	Rare neurologic disease	718572004
13273	Phosphoserine aminotransferase deficiency, infantile/juvenile form	284417	Rare neurologic disease	718603002
17108	Episodic ataxia type 7	209970	Rare neurologic disease	718752007
17107	Episodic ataxia type 6	209967	Rare neurologic disease	718753002
16703	Episodic ataxia type 4	79136	Rare neurologic disease	718754008
16702	Episodic ataxia type 3	79135	Rare neurologic disease	718755009
17113	Episodic ataxia type 5	211067	Rare neurologic disease	718756005
9995	Spinocerebellar ataxia type 26	101112	Rare neurologic disease	718769009
9996	Spinocerebellar ataxia type 25	101111	Rare neurologic disease	718770005
9997	Spinocerebellar ataxia type 20	101110	Rare neurologic disease	718771009
9950	Spinocerebellar ataxia type 23	101108	Rare neurologic disease	718772002
9999	Spinocerebellar ataxia type 21	98773	Rare neurologic disease	718774001
3851	Beta-sarcoglycan-related limb-girdle muscular dystrophy R4	119	Rare neurologic disease	718850008
18841	Zellweger-like syndrome without peroxisomal anomalies	50812	Rare neurologic disease	718880003
4924	Autosomal recessive spastic paraplegia type 39	139480	Rare neurologic disease	719103009
5070	Symmetrical thalamic calcifications	1314	Rare neurologic disease	719164000
10475	Spinocerebellar ataxia type 11	98767	Rare neurologic disease	719207000
10476	Spinocerebellar ataxia type 12	98762	Rare neurologic disease	719208005
9611	Spinocerebellar ataxia type 13	98768	Rare neurologic disease	719209002
9867	Spinocerebellar ataxia type 14	98763	Rare neurologic disease	719210007
10469	Spinocerebellar ataxia type 17	98759	Rare neurologic disease	719249005
9976	Spinocerebellar ataxia type 18	98771	Rare neurologic disease	719250005
12365	Spinocerebellar ataxia type 19/22	98772	Rare neurologic disease	719251009
9963	Spinocerebellar ataxia type 27	98764	Rare neurologic disease	719252002
4950	Spinocerebellar ataxia type 30	211017	Rare neurologic disease	719253007
17276	Spinocerebellar ataxia type 32	276183	Rare neurologic disease	719254001
19918	Progressive cavitating leukoencephalopathy	139447	Rare neurologic disease	719267003
10138	Primary dystonia, DYT4 type	98805	Rare neurologic disease	719276005
10537	Primary dystonia, DYT13 type	98807	Rare neurologic disease	719278006
12366	Spinocerebellar ataxia type 35	276193	Rare neurologic disease	719300001
12368	Spinocerebellar ataxia type 37	363710	Rare neurologic disease	719301002
4953	Spinocerebellar ataxia type 5	98766	Rare neurologic disease	719302009
19917	Leukoencephalopathy with bilateral anterior temporal lobe cysts	139444	Rare neurologic disease	719403003
4891	Leukoencephalopathy-spondyloepimetaphyseal dysplasia syndrome	83629	Rare neurologic disease	719405005
9194	Autosomal dominant Charcot-Marie-Tooth disease type 2F	99940	Rare neurologic disease	719510006
9195	Autosomal dominant Charcot-Marie-Tooth disease type 2G	99941	Rare neurologic disease	719511005
9199	Autosomal dominant Charcot-Marie-Tooth disease type 2K	99944	Rare neurologic disease	719512003
12432	Autosomal dominant Charcot-Marie-Tooth disease type 2L	99945	Rare neurologic disease	719513008
17147	Autosomal dominant Charcot-Marie-Tooth disease type 2M	228179	Rare neurologic disease	719514002
12429	Autosomal dominant Charcot-Marie-Tooth disease type 2N	228174	Rare neurologic disease	719515001
10667	Autosomal dominant focal dystonia, DYT25 type	329466	Rare neurologic disease	719516000
18913	Benign paroxysmal torticollis of infancy	71518	Rare neurologic disease	719521002
20771	FOXG1 syndrome due to 14q12 microdeletion	261144	Rare neurologic disease	719574007
3892	X-linked myopathy with excessive autophagy	25980	Rare neurologic disease	719815005
668	X-linked sideroblastic anemia and spinocerebellar ataxia	2802	Rare neurologic disease	719816006
274	X-linked immunoneurologic disorder	2571	Rare neurologic disease	719827008
12731	X-linked hereditary sensory and autonomic neuropathy with deafness	139583	Rare neurologic disease	719838008
16909	Haddad syndrome	99803	Rare neurologic disease	719972004
9189	Charcot-Marie-Tooth disease type 1D	101084	Rare neurologic disease	719979008
9191	Charcot-Marie-Tooth disease type 1F	101085	Rare neurologic disease	719980006
1249	Charcot-Marie-Tooth disease type 2B2	101101	Rare neurologic disease	719981005
10229	Autosomal dominant limb-girdle muscular dystrophy type 1A	266	Rare neurologic disease	719985001
12528	DNAJB6-related limb-girdle muscular dystrophy D1	34516	Rare neurologic disease	719987009
12530	TNP03-related limb-girdle muscular dystrophy D2	55595	Rare neurologic disease	719989007
12531	HNRNPDL-related limb-girdle muscular dystrophy D3	55596	Rare neurologic disease	719990003
12568	Adult-onset dystonia-parkinsonism	199351	Rare neurologic disease	720466001
8333	Athabaskan brainstem dysgenesis syndrome	69739	Rare neurologic disease	720518006
21527	Attenuated Chédiak-Higashi syndrome	352723	Rare neurologic disease	720520009
10471	Telethonin-related limb-girdle muscular dystrophy R7	34514	Rare neurologic disease	720522001
12535	POMT1-related limb-girdle muscular dystrophy R11	86812	Rare neurologic disease	720523006
17082	Brain calcification, Rajab type	178506	Rare neurologic disease	720576001
1188	Cerebellar ataxia-areflexia-pes cavus-optic atrophy-sensorineural hearing loss syndrome	1171	Rare neurologic disease	720634003
9196	Charcot-Marie-Tooth disease type 2H	101102	Rare neurologic disease	720637005
12443	Charcot-Marie-Tooth disease type 4J	139515	Rare neurologic disease	720638000
13199	Cystic leukoencephalopathy without megalencephaly	85136	Rare neurologic disease	720825005
17031	Congenital neuronal ceroid lipofuscinosis	168486	Rare neurologic disease	720830009
12505	Encephalopathy due to prosaposin deficiency	139406	Rare neurologic disease	720864008
2351	Foix-Chavany-Marie syndrome	2048	Rare neurologic disease	720956003
21894	Variably protease-sensitive prionopathy	454742	Rare neurologic disease	721165001
10514	EAST syndrome	199343	Rare neurologic disease	721207002
21084	Familial Alzheimer-like prion disease	280397	Rare neurologic disease	721219005
1823	Familial developmental dysphasia	1799	Rare neurologic disease	721220004
16874	Huntington disease-like 2	98934	Rare neurologic disease	721228006
16771	Hypomyelination-hypogonadotropic hypogonadism-hypodontia syndrome	88637	Rare neurologic disease	721846006
371	Qazi-Markouizos syndrome	3010	Rare neurologic disease	721887007
9632	Odontoleukodystrophy	77295	Rare neurologic disease	722064003
17171	Severe X-linked mitochondrial encephalomyopathy	238329	Rare neurologic disease	722212004
12372	Autosomal dominant cerebellar ataxia-deafness-narcolepsy syndrome	314404	Rare neurologic disease	722293005
12011	Autosomal dominant intermediate Charcot-Marie-Tooth disease type E	93114	Rare neurologic disease	722294004
12426	Congenital intrauterine infection-like syndrome	1229	Rare neurologic disease	722390006
10539	Dystonia 16	210571	Rare neurologic disease	722435003
10484	Infantile dystonia-parkinsonism	238455	Rare neurologic disease	722763000
21377	Primary progressive apraxia of speech	314566	Rare neurologic disease	723124007
12036	Facial onset sensory and motor neuronopathy	85162	Rare neurologic disease	723306004
2198	Ethylmalonic encephalopathy	51188	Rare neurologic disease	723307008
13232	Familial acute necrotizing encephalopathy	88619	Rare neurologic disease	723359002
17096	Muscular dystrophy, Selcen type	199340	Rare neurologic disease	723407009
8432	Native American myopathy	168572	Rare neurologic disease	723439002
17429	Non-progressive cerebellar ataxia with intellectual disability	314647	Rare neurologic disease	723441001
17071	Polyneuropathy-hearing loss-ataxia-retinitis pigmentosa-cataract syndrome	171848	Rare neurologic disease	723452007
19919	Neuropathy with hearing impairment	139512	Rare neurologic disease	723497003
17097	Thiamine-responsive encephalopathy	199348	Rare neurologic disease	723557004
18922	Spinal muscular atrophy-Dandy-Walker malformation-cataracts syndrome	73245	Rare neurologic disease	723612001
4923	Spastic paraplegia type 2	99015	Rare neurologic disease	723622007
17472	Autosomal dominant spastic paraplegia type 36	320365	Rare neurologic disease	723819007
4925	Autosomal dominant spastic paraplegia type 4	100985	Rare neurologic disease	723820001
17478	Autosomal recessive spastic paraplegia type 44	320401	Rare neurologic disease	723821002
17476	Autosomal recessive spastic paraplegia type 46	320391	Rare neurologic disease	723822009
17445	Autosomal recessive spastic paraplegia type 53	319199	Rare neurologic disease	723823004
17475	Autosomal recessive spastic paraplegia type 54	320380	Rare neurologic disease	723824005
17474	Autosomal recessive spastic paraplegia type 55	320375	Rare neurologic disease	723825006
17712	Autosomal recessive spastic paraplegia type 57	431329	Rare neurologic disease	723826007
9174	Kufor-Rakeb syndrome	306674	Rare neurologic disease	723992000
16709	Seizures-intellectual disability due to hydroxylysinuria syndrome	79156	Rare neurologic disease	723994004
13177	S-adenosylhomocysteine hydrolase deficiency	88618	Rare neurologic disease	724039002
9898	Posterior column ataxia-retinitis pigmentosa syndrome	88628	Rare neurologic disease	724065003
16670	Permanent neonatal diabetes mellitus-pancreatic and cerebellar agenesis syndrome	65288	Rare neurologic disease	724067006
10541	Paroxysmal exertion-induced dyskinesia	98811	Rare neurologic disease	724072002
16630	Neuroectodermal melanolysosomal disease	33445	Rare neurologic disease	724091002
16770	Vacuolar myopathy with sarcoplasmic reticulum protein aggregates	88635	Rare neurologic disease	724095006
10731	McLeod neuroacanthocytosis syndrome	59306	Rare neurologic disease	724172004
3698	Moebius syndrome-axonal neuropathy-hypogonadotropic hypogonadism syndrome	2560	Rare neurologic disease	724174003
4062	Infantile-onset spinocerebellar ataxia	1186	Rare neurologic disease	724227000
1313	Infantile choroidocerebral calcification syndrome	1313	Rare neurologic disease	724228005
2995	Early-onset progressive encephalopathy with migrant continuous myoclonus	1943	Rare neurologic disease	724274009
10917	Hypomyelination with atrophy of basal ganglia and cerebellum	139441	Rare neurologic disease	724283004
9494	Hereditary inclusion body myopathy-joint contractures-ophthalmoplegia syndrome	79091	Rare neurologic disease	724349009
3129	Hereditary hyperekplexia	3197	Rare neurologic disease	724351008
10266	Hereditary cerebral hemorrhage with amyloidosis	85458	Rare neurologic disease	724357007
21273	Hemidystonia-hemiatrophy syndrome	306741	Rare neurologic disease	724383002
10730	Pyridoxal phosphate-responsive seizures	79096	Rare neurologic disease	724576005
12534	Titin-related limb-girdle muscular dystrophy R10	140922	Rare neurologic disease	725042001
12540	POMGNT1-related limb-girdle muscular dystrophy R15	206564	Rare neurologic disease	725043006
12448	Autosomal recessive Charcot-Marie-Tooth disease with hoarseness	101097	Rare neurologic disease	725047007
8548	Charcot-Marie-Tooth disease type 2B1	98856	Rare neurologic disease	725048002
9257	SUNCT syndrome	57145	Rare neurologic disease	725058003
1611	Crisponi syndrome	1545	Rare neurologic disease	725097006
17479	Spastic paraplegia-optic atrophy-neuropathy syndrome	320406	Rare neurologic disease	725139005
17621	Atypical juvenile parkinsonism	391411	Rare neurologic disease	725146001
16622	X-linked spasticity-intellectual disability-epilepsy syndrome	3175	Rare neurologic disease	725163002
13781	AICA-ribosiduria	250977	Rare neurologic disease	725289009
17146	Autosomal dominant striatal neurodegeneration	228169	Rare neurologic disease	725392005
10294	Autosomal recessive ataxia due to ubiquinone deficiency	139485	Rare neurologic disease	725394006
12860	Spinocerebellar ataxia with axonal neuropathy type 2	64753	Rare neurologic disease	725408001
11005	Febrile infection-related epilepsy syndrome	163703	Rare neurologic disease	725413002
20335	Congenital myopathy, Paradas type	199329	Rare neurologic disease	725420009
12234	Autosomal recessive ataxia, Beauce type	88644	Rare neurologic disease	725433003
16917	Autosomal dominant myoglobinuria	99846	Rare neurologic disease	725903003
17708	TOR1AIP1-related limb-girdle muscular dystrophy	424261	Rare neurologic disease	725907002
12301	Thomsen and Becker disease	614	Rare neurologic disease	726051002
5552	Distal myopathy, Welander type	603	Rare neurologic disease	726107008
12749	Autosomal recessive spastic paraplegia type 32	171622	Rare neurologic disease	726606003
9587	Autosomal recessive spastic paraplegia type 26	101006	Rare neurologic disease	726607007
336	Autosomal recessive spastic paraplegia type 23	101003	Rare neurologic disease	726608002
17659	Autosomal recessive spastic paraplegia type 64	401810	Rare neurologic disease	726609005
17658	Autosomal recessive spastic paraplegia type 63	401805	Rare neurologic disease	726610000
17656	Autosomal recessive spastic paraplegia type 61	401780	Rare neurologic disease	726611001
12541	Alpha-dystroglycan-related limb-girdle muscular dystrophy R16	280333	Rare neurologic disease	726614009
12542	Plectin-related limb-girdle muscular dystrophy R17	254361	Rare neurologic disease	726615005
12536	Anoctamin-5-related limb-girdle muscular dystrophy R12	206549	Rare neurologic disease	726616006
12539	POMT2-related limb-girdle muscular dystrophy R14	206559	Rare neurologic disease	726617002
12538	Fukutin-related limb-girdle muscular dystrophy R13	206554	Rare neurologic disease	726618007
21491	Spastic paraplegia-Paget disease of bone syndrome	329475	Rare neurologic disease	726622002
17440	Cataract-congenital heart disease-neural tube defect syndrome	314993	Rare neurologic disease	726704006
4488	Intellectual disability-cataracts-calcified pinnae-myopathy syndrome	3042	Rare neurologic disease	726709001
12571	COASY protein-associated neurodegeneration	397725	Rare neurologic disease	732264002
12543	TRAPPC11-related limb-girdle muscular dystrophy R18	369840	Rare neurologic disease	732929002
12544	GMPPB-related limb-girdle muscular dystrophy R19	363623	Rare neurologic disease	732930007
4922	Autosomal spastic paraplegia type 18	209951	Rare neurologic disease	732932004
9582	Autosomal recessive spastic paraplegia type 25	101005	Rare neurologic disease	732933009
9590	Autosomal dominant spastic paraplegia type 10	100991	Rare neurologic disease	732948003
4928	Autosomal dominant spastic paraplegia type 6	100988	Rare neurologic disease	732949006
4918	Spastic paraplegia-precocious puberty syndrome	2826	Rare neurologic disease	732958004
12570	Beta-propeller protein-associated neurodegeneration	329284	Rare neurologic disease	732959007
9729	Autosomal dominant spastic paraplegia type 29	101009	Rare neurologic disease	733029008
2168	Epilepsy-telangiectasia syndrome	1951	Rare neurologic disease	733032006
1813	Dermatoleukodystrophy	1659	Rare neurologic disease	733044009
2568	Deafness-small bowel diverticulosis-neuropathy syndrome	3217	Rare neurologic disease	733071009
17482	Early-onset Lafora body disease	324290	Rare neurologic disease	733082001
2342	Spastic paraplegia-nephritis-deafness syndrome	2820	Rare neurologic disease	733089005
17602	STT3A-CDG	370921	Rare neurologic disease	733111000
17603	STT3B-CDG	370924	Rare neurologic disease	733112007
12405	SSR4-CDG	370927	Rare neurologic disease	733115009
9484	Superficial siderosis	247245	Rare neurologic disease	733200004
21632	PrP systemic amyloidosis	397606	Rare neurologic disease	733422008
12471	Leukoencephalopathy-dystonia-motor neuropathy syndrome	163684	Rare neurologic disease	733452000
4931	Spastic paraplegia-glaucoma-intellectual disability syndrome	2818	Rare neurologic disease	733455003
16666	Distal myopathy with posterior leg and anterior hand involvement	63273	Rare neurologic disease	733489002
17604	Autism spectrum disorder-epilepsy-arthrogryposis syndrome	370943	Rare neurologic disease	733623005
12371	Spinocerebellar ataxia type 40	423275	Rare neurologic disease	734020000
12369	Spinocerebellar ataxia type 38	423296	Rare neurologic disease	734021001
20654	Sporadic adult-onset ataxia of unknown etiology	247234	Rare neurologic disease	734023003
21438	Congenital achiasma	324353	Rare neurologic disease	734031008
21262	Hemiparkinsonism-hemiatrophy syndrome	306669	Rare neurologic disease	737582007
13256	IgG4-related pachymeningitis	449427	Rare neurologic disease	762282007
21597	Ataxia-telangiectasia variant	370109	Rare neurologic disease	763065008
1474	Autosomal dominant congenital benign spinal muscular atrophy	1216	Rare neurologic disease	763067000
10817	Autosomal dominant spastic paraplegia type 31	101011	Rare neurologic disease	763068005
17471	Autosomal dominant spastic paraplegia type 41	320355	Rare neurologic disease	763069002
17073	Autosomal dominant spastic paraplegia type 42	171863	Rare neurologic disease	763070001
4176	Benign paroxysmal tonic upgaze of childhood with ataxia	1179	Rare neurologic disease	763127004
9203	Charcot-Marie-Tooth disease type 4E	99951	Rare neurologic disease	763135001
16786	Charcot-Marie-Tooth disease-deafness-intellectual disability syndrome	90103	Rare neurologic disease	763136000
10034	Congenital trigeminal anesthesia	231013	Rare neurologic disease	763218005
17556	Autosomal recessive cerebellar ataxia-pyramidal signs-nystagmus-oculomotor apraxia syndrome	363429	Rare neurologic disease	763312008
21600	Congenital muscular dystrophy with hyperlaxity	371007	Rare neurologic disease	763314009
21783	Congenital myopathy with myasthenic-like onset	424107	Rare neurologic disease	763315005
17597	Ataxia-intellectual disability-oculomotor apraxia-cerebellar cysts syndrome	370022	Rare neurologic disease	763344007
17578	Charcot-Marie-Tooth disease type 4B3	363981	Rare neurologic disease	763345008
17553	Fetal akinesia-cerebral and retinal hemorrhage syndrome	363409	Rare neurologic disease	763346009
12445	X-linked Charcot-Marie-Tooth disease type 6	352675	Rare neurologic disease	763347000
21525	Autosomal recessive cerebellar ataxia with late-onset spasticity	352641	Rare neurologic disease	763348005
17522	Progressive myoclonic epilepsy with dystonia	352596	Rare neurologic disease	763349002
17516	Spectrin-associated autosomal recessive cerebellar ataxia	352403	Rare neurologic disease	763351003
12722	Familial dyskinesia and facial myokymia	324588	Rare neurologic disease	763352005
12893	Leukoencephalopathy-thalamus and brainstem anomalies-high lactate syndrome	314051	Rare neurologic disease	763366000
17378	Autosomal recessive spastic paraplegia type 48	306511	Rare neurologic disease	763367009
17064	Autosomal dominant spastic paraplegia type 37	171612	Rare neurologic disease	763369007
17063	X-linked spastic paraplegia type 34	171607	Rare neurologic disease	763370008
4926	Autosomal recessive spastic paraplegia type 5A	100986	Rare neurologic disease	763373005
9586	Autosomal dominant spastic paraplegia type 12	100993	Rare neurologic disease	763374004
9588	Autosomal dominant spastic paraplegia type 19	100999	Rare neurologic disease	763375003
16941	Autosomal recessive spastic paraplegia type 28	101008	Rare neurologic disease	763376002
16942	Autosomal spastic paraplegia type 30	101010	Rare neurologic disease	763377006
1240	X-linked Charcot-Marie-Tooth disease type 4	101078	Rare neurologic disease	763400005
4921	Spastic paraplegia-neuropathy-poikiloderma syndrome	2821	Rare neurologic disease	763402002
806	Spastic paraplegia-facial-cutaneous lesions syndrome	2819	Rare neurologic disease	763403007
1258	X-linked Charcot-Marie-Tooth disease type 1	101075	Rare neurologic disease	763455008
1243	X-linked Charcot-Marie-Tooth disease type 2	101076	Rare neurologic disease	763457000
1244	X-linked Charcot-Marie-Tooth disease type 3	101077	Rare neurologic disease	763458005
10133	Distal hereditary motor neuropathy, Jerash type	139552	Rare neurologic disease	763533003
17028	Hot water reflex epilepsy	166412	Rare neurologic disease	763534009
20080	Thinking seizures	166424	Rare neurologic disease	763622006
20081	Startle epilepsy	166427	Rare neurologic disease	763632004
16560	Spastic ataxia with congenital miosis	1182	Rare neurologic disease	763669001
17652	Finnish upper limb-onset distal myopathy	399086	Rare neurologic disease	763718009
17321	Hypermethioninemia encephalopathy due to adenosine kinase deficiency	289290	Rare neurologic disease	763721006
17609	Hypotonia-speech impairment-severe cognitive delay syndrome	371364	Rare neurologic disease	763722004
21045	Idiopathic recurrent stupor	276174	Rare neurologic disease	763739002
17444	Familial cortical myoclonus	319189	Rare neurologic disease	763770005
21655	KLHL9-related early-onset distal myopathy	399081	Rare neurologic disease	763776004
21762	Microcephaly-complex motor and sensory axonal neuropathy syndrome	423894	Rare neurologic disease	763798008
20082	Micturation-induced seizures	166430	Rare neurologic disease	763802009
9766	Morvan syndrome	83467	Rare neurologic disease	763803004
20079	Orgasm-induced seizures	166421	Rare neurologic disease	763827002
12592	Oculopharyngodistal myopathy	98897	Rare neurologic disease	763829004
409	Pachygyria-intellectual disability-epilepsy syndrome	2798	Rare neurologic disease	763861000
19099	Radiation myelitis	90021	Rare neurologic disease	763869003
17325	Myosclerosis	289380	Rare neurologic disease	763895001
16948	Hypomyelinating leukodystrophy-ataxia-hypodontia-hypomyelination syndrome	137639	Rare neurologic disease	764095005
17000	Action myoclonus-renal failure syndrome	163696	Rare neurologic disease	764453009
13295	Familial focal epilepsy with variable foci	98820	Rare neurologic disease	764522009
11906	Cylindrical spirals myopathy	171886	Rare neurologic disease	764525006
9581	Autosomal recessive spastic paraplegia type 15	100996	Rare neurologic disease	764686003
10538	Autosomal recessive spastic paraplegia type 35	171629	Rare neurologic disease	764688002
21369	Xq12-q13.3 duplication syndrome	314389	Rare neurologic disease	764711007
21447	Autosomal dominant Charcot-Marie-Tooth disease type 2 due to KIF5A mutation	324611	Rare neurologic disease	764730007
17502	Microcephaly-cerebellar hypoplasia-cardiac conduction defect syndrome	329332	Rare neurologic disease	764732004
16939	Autosomal recessive spastic paraplegia type 21	101001	Rare neurologic disease	764734003
17473	Autosomal recessive spastic paraplegia type 43	320370	Rare neurologic disease	764736001
17447	Autosomal recessive myogenic arthrogryposis multiplex congenita	319332	Rare neurologic disease	764812008
16925	Autosomal dominant Charcot-Marie-Tooth disease type 2A2	99947	Rare neurologic disease	764850002
16962	Autosomal dominant slowed nerve conduction velocity	140481	Rare neurologic disease	764854006
10769	Laing early-onset distal myopathy	59135	Rare neurologic disease	764859001
12586	Congenital muscular dystrophy type 1B	98893	Rare neurologic disease	764944006
17443	Congenital myopathy with internal nuclei and atypical cores	319160	Rare neurologic disease	764945007
17217	Constitutional mismatch repair deficiency syndrome	252202	Rare neurologic disease	764946008
17062	Muscle filaminopathy	171445	Rare neurologic disease	764992006
20129	Myopathy with hexagonally cross-linked tubular arrays	171889	Rare neurologic disease	764994007
17657	Autosomal recessive spastic paraplegia type 62	401785	Rare neurologic disease	765045003
17638	Autosomal dominant Charcot-Marie-Tooth disease type 2U	397735	Rare neurologic disease	765046002
17616	SURF1-related Charcot-Marie-Tooth disease type 4	391351	Rare neurologic disease	765047006
21522	Focal epilepsy-intellectual disability-cerebro-cerebellar malformation	352587	Rare neurologic disease	765089003
10000	Spinocerebellar ataxia with axonal neuropathy type 1	94124	Rare neurologic disease	765091006
8711	Spheroid body myopathy	268129	Rare neurologic disease	765092004
16871	Distal myotilinopathy	98911	Rare neurologic disease	765196004
20350	Symptomatic form of muscular dystrophy of Duchenne and Becker in female carriers	206546	Rare neurologic disease	765197008
17260	Familial multiple meningioma	263662	Rare neurologic disease	765202001
21558	Balint syndrome	363746	Rare neurologic disease	765212008
20077	Audiogenic seizures	166415	Rare neurologic disease	765216006
17004	Peripheral demyelinating neuropathy-central dysmyelinating leukodystrophy-Waardenburg syndrome-Hirschsprung disease	163746	Rare neurologic disease	765325002
12437	Autosomal dominant intermediate Charcot-Marie-Tooth disease type A	100043	Rare neurologic disease	765744006
12438	Autosomal dominant intermediate Charcot-Marie-Tooth disease type B	100044	Rare neurologic disease	765745007
12439	Autosomal dominant intermediate Charcot-Marie-Tooth disease type C	100045	Rare neurologic disease	765746008
9207	Autosomal dominant intermediate Charcot-Marie-Tooth disease type D	100046	Rare neurologic disease	765747004
21749	Autoimmune encephalopathy with parasomnia and obstructive sleep apnea	420789	Rare neurologic disease	765751002
17477	Autosomal recessive spastic paraplegia type 45	320396	Rare neurologic disease	765753004
20074	Benign infantile seizures associated with mild gastroenteritis	166305	Rare neurologic disease	765756007
21552	Acute encephalopathy with biphasic seizures and late reduced diffusion	363549	Rare neurologic disease	766044005
20618	Acute sensory ataxic neuropathy	231466	Rare neurologic disease	766049000
20572	Marburg acute multiple sclerosis	228157	Rare neurologic disease	766246000
21497	Juvenile overlap myositis	329894	Rare neurologic disease	766252004
20663	Inflammatory myopathy with abundant macrophages	247718	Rare neurologic disease	766706007
16671	Isolated focal cortical dysplasia	65683	Rare neurologic disease	766710005
17067	Metabolic myopathy due to lactate transporter defect	171690	Rare neurologic disease	766715000
20615	Paraparetic variant of Guillain-Barré syndrome	231445	Rare neurologic disease	766722008
20354	Neurolymphomatosis	206586	Rare neurologic disease	766752000
16957	X-linked distal spinal muscular atrophy type 3	139557	Rare neurologic disease	766764008
21698	Autosomal recessive spastic paraplegia type 67	401820	Rare neurologic disease	766767001
4952	Autosomal recessive cerebellar ataxia-movement disorder syndrome	95434	Rare neurologic disease	766814006
19915	Perioral myoclonia with absences	139426	Rare neurologic disease	766815007
17439	X-linked non progressive cerebellar ataxia	314978	Rare neurologic disease	766818009
12931	ADNP syndrome	404448	Rare neurologic disease	766824003
21407	Diencephalic-mesencephalic junction dysplasia	319192	Rare neurologic disease	766871009
21266	Cyanide-induced parkinsonism-dystonia	306692	Rare neurologic disease	766872002
16604	Hypomyelination neuropathy-arthrogryposis syndrome	2680	Rare neurologic disease	766931003
19084	Hypothalamic hamartomas with gelastic seizures	86906	Rare neurologic disease	766932005
19123	Severe early-onset axonal neuropathy due to MFN2 deficiency	90118	Rare neurologic disease	766977007
17739	PURA-related severe neonatal hypotonia-seizures-encephalopathy syndrome	438213	Rare neurologic disease	768473009
17958	Dystonia-parkinsonism-hypermanganesemia syndrome	521406	Rare neurologic disease	768554008
21383	Severe neonatal hypotonia-seizures-encephalopathy syndrome due to 5q31.3 microdeletion	314655	Rare neurologic disease	768555009
3865	Ataxia-pancytopenia syndrome	2585	Rare neurologic disease	768556005
17565	Leukoencephalopathy with mild cerebellar ataxia and white matter edema	363540	Rare neurologic disease	768663003
19730	Extraneural perineurioma	100002	Rare neurologic disease	768926005
10921	Intraneural perineurioma	100003	Rare neurologic disease	768934004
17001	Benign familial mesial temporal lobe epilepsy	163717	Rare neurologic disease	770405003
18706	Congenital cervical spinal stenosis	831	Rare neurologic disease	770408001
16956	Distal spinal muscular atrophy type 3	139547	Rare neurologic disease	770430000
3002	Infantile spasms-broad thumbs syndrome	3173	Rare neurologic disease	770438007
1886	Late-onset distal myopathy, Markesbery-Griggs type	98912	Rare neurologic disease	770558006
20353	Rippling muscle disease with myasthenia gravis	206575	Rare neurologic disease	770596007
20075	Benign infantile focal epilepsy with midline spikes and waves during sleep	166308	Rare neurologic disease	770622009
2170	Benign occipital epilepsy	25968	Rare neurologic disease	770623004
20072	Benign partial epilepsy of infancy with complex partial seizures	166299	Rare neurologic disease	770624005
16870	Desminopathy	98909	Rare neurologic disease	770627003
16953	Distal hereditary motor neuropathy type 1	139518	Rare neurologic disease	770630005
19684	Mesial temporal lobe epilepsy with hippocampal sclerosis	99701	Rare neurologic disease	770643005
19892	Neonatal brainstem dysfunction	137929	Rare neurologic disease	770664009
16911	PEHO-like syndrome	99807	Rare neurologic disease	770678005
4424	Polyneuropathy-intellectual disability-acromicria-premature menopause syndrome	2928	Rare neurologic disease	770679002
19692	Secondary syringomyelia	99857	Rare neurologic disease	770683002
17644	Autosomal spastic paraplegia type 58	397946	Rare neurologic disease	770720005
17645	Microcephaly-thin corpus callosum-intellectual disability syndrome	397951	Rare neurologic disease	770721009
12978	Proximal myopathy with extrapyramidal signs	401768	Rare neurologic disease	770722002
21700	Autosomal recessive spastic paraplegia type 70	401835	Rare neurologic disease	770724001
10995	Infantile cerebral and cerebellar atrophy with postnatal progressive microcephaly	402364	Rare neurologic disease	770725000
21723	Spinal muscular atrophy with respiratory distress type 2	404521	Rare neurologic disease	770727008
17592	Severe motor and intellectual disabilities-sensorineural deafness-dystonia syndrome	369939	Rare neurologic disease	770751003
17584	Intellectual disability-seizures-hypophosphatasia-ophthalmic-skeletal anomalies syndrome	369837	Rare neurologic disease	770755007
17567	X-linked parkinsonism-spasticity syndrome	363654	Rare neurologic disease	770757004
12244	New-onset refractory status epilepticus	363558	Rare neurologic disease	770758009
9206	Autosomal dominant intermediate Charcot-Marie-Tooth disease type F	352670	Rare neurologic disease	770759001
21440	Hereditary inclusion body myopathy type 4	324381	Rare neurologic disease	770786001
21445	Benign Samaritan congenital myopathy	324581	Rare neurologic disease	770787005
17496	Developmental delay with autism spectrum disorder and gait instability	329195	Rare neurologic disease	770790004
21492	Adult-onset distal myopathy due to VCP mutation	329478	Rare neurologic disease	770792007
17313	Autosomal recessive cerebellar ataxia-epilepsy-intellectual disability syndrome due to WWOX deficiency	284282	Rare neurologic disease	770898002
16986	Huntington disease-like 3	157946	Rare neurologic disease	770939009
16960	Distal hereditary motor neuropathy type 7	139589	Rare neurologic disease	771081007
20073	Benign partial epilepsy with secondarily generalized seizures in infancy	166302	Rare neurologic disease	771141002
9208	Hereditary motor and sensory neuropathy type 5	64751	Rare neurologic disease	771143004
19124	Hereditary motor and sensory neuropathy with acrodystrophy	90119	Rare neurologic disease	771144005
17582	Infantile epileptic-dyskinetic encephalopathy	364063	Rare neurologic disease	771223000
4942	Spinal atrophy-ophthalmoplegia-pyramidal syndrome	1217	Rare neurologic disease	771238004
2589	Digital extensor muscle aplasia-polyneuropathy	2926	Rare neurologic disease	771261002
12587	Congenital muscular dystrophy with integrin alpha-7 deficiency	34520	Rare neurologic disease	771267003
8570	Steroid-responsive encephalopathy associated with autoimmune thyroiditis	83601	Rare neurologic disease	771271000
12585	Congenital muscular dystrophy due to LMNA mutation	157973	Rare neurologic disease	771272007
17101	Autosomal recessive lower motor neuron disease with childhood onset	206580	Rare neurologic disease	771302009
17103	Severe neonatal-onset encephalopathy with microcephaly	209370	Rare neurologic disease	771303004
20445	Benign nocturnal alternating hemiplegia of childhood	209973	Rare neurologic disease	771304005
17123	Progressive polyneuropathy with bilateral striatal necrosis	217396	Rare neurologic disease	771305006
17153	Charcot-Marie-Tooth disease type 2B5	228374	Rare neurologic disease	771307003
17409	Early-onset spastic ataxia-myoclonic epilepsy-neuropathy syndrome	313772	Rare neurologic disease	771469002
17421	Young adult-onset distal hereditary motor neuropathy	314485	Rare neurologic disease	771475006
21378	Autosomal recessive leukoencephalopathy-ischemic stroke-retinitis pigmentosa syndrome	314572	Rare neurologic disease	771476007
17523	Early-onset progressive neurodegeneration-blindness-ataxia-spasticity syndrome	352654	Rare neurologic disease	771514002
17559	Autosomal dominant childhood-onset proximal spinal muscular atrophy	363447	Rare neurologic disease	772129007
12173	CDKL5-deficiency disorder	505652	Rare neurologic disease	773230003
20051	Posttransplant acute limbic encephalitis	163921	Rare neurologic disease	773275000
17111	Congenital lethal myopathy, Compton-North type	210163	Rare neurologic disease	773306002
12453	Autosomal recessive intermediate Charcot-Marie-Tooth disease type A	217055	Rare neurologic disease	773308001
12454	Autosomal recessive intermediate Charcot-Marie-Tooth disease type B	254334	Rare neurologic disease	773330000
12446	Autosomal dominant Charcot-Marie-Tooth disease type 2Q	329258	Rare neurologic disease	773393001
10522	Congenital cataract-progressive muscular hypotonia-hearing loss-developmental delay syndrome	330054	Rare neurologic disease	773398005
17563	Intellectual disability-strabismus syndrome	363528	Rare neurologic disease	773405004
17587	Autosomal recessive intermediate Charcot-Marie-Tooth disease type C	369867	Rare neurologic disease	773414009
12472	CADDS	369942	Rare neurologic disease	773415005
21619	Infantile-onset mesial temporal lobe epilepsy with severe cognitive regression	391316	Rare neurologic disease	773421009
21695	Autosomal recessive spastic paraplegia type 59	401795	Rare neurologic disease	773425000
21705	9q31.1q31.3 microdeletion syndrome	401923	Rare neurologic disease	773493002
21706	14q24.1q24.3 microdeletion syndrome	401935	Rare neurologic disease	773494008
17665	Episodic ataxia with slurred speech	401953	Rare neurologic disease	773495009
21707	Partial corpus callosum agenesis-cerebellar vermis hypoplasia with posterior fossa cysts syndrome	401959	Rare neurologic disease	773497001
17677	Autosomal recessive cerebellar ataxia-epilepsy-intellectual disability syndrome due to TUD deficiency	404493	Rare neurologic disease	773498006
17687	Early-onset epileptic encephalopathy-cortical blindness-intellectual disability-facial dysmorphism syndrome	411986	Rare neurologic disease	773548008
17552	Severe neurodegenerative syndrome with lipodystrophy	363400	Rare neurologic disease	773555005
17380	Porencephaly-microcephaly-bilateral congenital cataract syndrome	306547	Rare neurologic disease	773627004
10779	CLIPPERS	284448	Rare neurologic disease	773688007
17081	X-linked myopathy with postural muscle atrophy	178461	Rare neurologic disease	773729007
19783	Rare non-syndromic intellectual disability	101685	Rare neurologic disease	773772001
20356	Isolated asymptomatic elevation of creatine phosphokinase	206599	Rare neurologic disease	773990006
13409	AHDC1-related intellectual disability-obstructive sleep apnea-mild dysmorphism syndrome	412069	Rare neurologic disease	774068004
21738	PRKAR1B-related neurodegenerative dementia with intermediate filaments	412066	Rare neurologic disease	774069007
12451	Charcot-Marie-Tooth disease type 2R	397968	Rare neurologic disease	774147002
13221	Severe intellectual disability-progressive postnatal microcephaly-midline stereotypic hand movements syndrome	397933	Rare neurologic disease	774149004
21637	Ferro-cerebro-cutaneous syndrome	397922	Rare neurologic disease	774151000
21635	Periodic paralysis with transient compartment-like syndrome	397755	Rare neurologic disease	774153002
21634	Periodic paralysis with later-onset distal motor neuropathy	397750	Rare neurologic disease	774154008
12501	Intellectual disability-severe speech delay-mild dysmorphism syndrome	391372	Rare neurologic disease	774203000
21620	Fatal post-viral neurodegenerative disorder	391343	Rare neurologic disease	774206008
21560	Autosomal recessive cerebral atrophy	363969	Rare neurologic disease	776087007
17554	Hypomyelination with brain stem and spinal cord involvement and leg spasticity	363412	Rare neurologic disease	777999008
13060	KCNQ2-related epileptic encephalopathy	439218	Rare neurologic disease	778001003
21446	Autosomal dominant intermediate Charcot-Marie-Tooth disease with neuropathic pain	324585	Rare neurologic disease	778003000
17026	FASTKD2-related infantile mitochondrial encephalomyopathy	166105	Rare neurologic disease	778029000
16940	Autosomal recessive spastic paraplegia type 27	101007	Rare neurologic disease	778030005
19088	Myoclonic epilepsy in non-progressive encephalopathies	86913	Rare neurologic disease	778047006
21433	MT-ATP6-related mitochondrial spastic paraplegia	320360	Rare neurologic disease	778048001
20664	Idiopathic eosinophilic myositis	247724	Rare neurologic disease	778050009
12264	COL4A1-related familial vascular leukoencephalopathy	36383	Rare neurologic disease	778060000
18823	Familial cervical artery dissection	36382	Rare neurologic disease	778061001
20050	Cryptogenic late-onset epileptic spasms	163708	Rare neurologic disease	778063003
5041	Autosomal dominant spastic paraplegia type 3	100984	Rare neurologic disease	782670003
17080	Distal myopathy with anterior tibial onset	178400	Rare neurologic disease	782675008
10536	Primary dystonia, DYT17 type	370103	Rare neurologic disease	782695002
19251	Recessive mitochondrial ataxia syndrome	94125	Rare neurologic disease	782696001
21739	Dystonia-aphonia syndrome	412217	Rare neurologic disease	782718007
17689	Autosomal recessive cerebellar ataxia due to STUB1 deficiency	412057	Rare neurologic disease	782719004
17678	Autosomal recessive cerebellar ataxia-epilepsy-intellectual disability syndrome due to RUBCN deficiency	404499	Rare neurologic disease	782721009
3505	Severe intellectual disability-progressive spastic diplegia syndrome	404473	Rare neurologic disease	782723007
21699	Autosomal recessive spastic paraplegia type 69	401830	Rare neurologic disease	782725000
21701	Autosomal recessive spastic paraplegia type 71	401840	Rare neurologic disease	782726004
17660	Autosomal spastic paraplegia type 72	401849	Rare neurologic disease	782727008
17672	Diffuse cerebral and cerebellar atrophy-intractable seizures-progressive microcephaly syndrome	404437	Rare neurologic disease	782737003
17666	MEND syndrome	401973	Rare neurologic disease	782739000
12447	Autosomal dominant Charcot-Marie-Tooth disease type 2 with giant axons	401964	Rare neurologic disease	782742006
21702	Huntington disease-like syndrome due to C9ORF72 expansions	401901	Rare neurologic disease	782743001
21696	Autosomal recessive spastic paraplegia type 60	401800	Rare neurologic disease	782746009
21697	Autosomal recessive spastic paraplegia type 66	401815	Rare neurologic disease	782747000
17639	Peripheral neuropathy-myopathy-hoarseness-hearing loss syndrome	397744	Rare neurologic disease	782752005
17620	Primary microcephaly-mild intellectual disability-young-onset diabetes syndrome	391408	Rare neurologic disease	782755007
12684	Familial episodic pain syndrome	391384	Rare neurologic disease	782756008
17617	Congenital microcephaly-severe encephalopathy-progressive cerebral atrophy syndrome	391376	Rare neurologic disease	782757004
13264	Infantile cerebellar-retinal degeneration	313850	Rare neurologic disease	782822006
17382	Sodium channelopathy-related small fiber neuropathy	306577	Rare neurologic disease	782824007
12435	Charcot-Marie-Tooth disease type 2P	300319	Rare neurologic disease	782826009
12434	Autosomal dominant Charcot-Marie-Tooth disease type 2O	284232	Rare neurologic disease	782829002
11010	Hereditary sensorimotor neuropathy with hyperelastic skin	280598	Rare neurologic disease	782881002
17296	Fatal infantile hypertonic myofibrillar myopathy	280553	Rare neurologic disease	782883004
17109	Inherited congenital spastic tetraplegia	210141	Rare neurologic disease	782887003
3948	Tremor-nystagmus-duodenal ulcer syndrome	3350	Rare neurologic disease	782935003
4709	Richieri Costa-da Silva syndrome	3101	Rare neurologic disease	782941005
20614	Pharyngeal-cervical-brachial variant of Guillain-Barré syndrome	231426	Rare neurologic disease	783010003
9175	Parkinsonian-pyramidal syndrome	171695	Rare neurologic disease	783012006
17671	Progressive myoclonic epilepsy type 5	402082	Rare neurologic disease	783055005
17518	DNA2-related mitochondrial DNA deletion syndrome	352470	Rare neurologic disease	783057002
17312	Autosomal recessive cerebellar ataxia-psychomotor delay syndrome	284271	Rare neurologic disease	783060009
3872	Progressive myoclonic epilepsy type 6	280620	Rare neurologic disease	783062001
2167	Progressive myoclonic epilepsy type 3	263516	Rare neurologic disease	783064000
9589	Autosomal recessive spastic paraplegia type 14	100995	Rare neurologic disease	783094006
17706	Progressive myoclonic epilepsy type 8	424027	Rare neurologic disease	783139000
21656	Distal nebulin myopathy	399103	Rare neurologic disease	783148005
8344	ABri amyloidosis	97345	Rare neurologic disease	783161005
17653	Distal anoctaminopathy	399096	Rare neurologic disease	783166000
17606	Congenital muscular dystrophy with intellectual disability	370968	Rare neurologic disease	783174004
17607	Congenital muscular dystrophy without intellectual disability	370980	Rare neurologic disease	783175003
17605	Congenital muscular dystrophy with cerebellar involvement	370959	Rare neurologic disease	783176002
17693	Cranio-cervical dystonia with laryngeal and upper-limb involvement	420485	Rare neurologic disease	783179009
20541	Combined hyperactive dysfunction syndrome of the cranial nerves	221078	Rare neurologic disease	783180007
13568	Hereditary sensory and autonomic neuropathy due to TECPR2 mutation	320385	Rare neurologic disease	783198006
16559	Ataxia-tapetoretinal degeneration syndrome	1178	Rare neurologic disease	783203003
17694	Adult-onset cervical dystonia, DYT23 type	420492	Rare neurologic disease	783242003
20616	Acute pure sensory neuropathy	231450	Rare neurologic disease	783244002
16609	Familial recurrent peripheral facial palsy	2809	Rare neurologic disease	783257005
9169	ADan amyloidosis	97346	Rare neurologic disease	783258000
12732	Hereditary sensory and autonomic neuropathy type 7	391397	Rare neurologic disease	783550006
17519	ISPD-related limb-girdle muscular dystrophy R20	352479	Rare neurologic disease	783554002
17282	Lower motor neuron syndrome with late-adult onset	276435	Rare neurologic disease	783618006
17065	Autosomal dominant spastic paraplegia type 38	171617	Rare neurologic disease	783622001
9585	X-linked spastic paraplegia type 16	100997	Rare neurologic disease	783697000
9616	Autosomal dominant spastic paraplegia type 13	100994	Rare neurologic disease	783698005
21282	Sporadic hyperekplexia	306776	Rare neurologic disease	783705006
3881	Myopathy and diabetes mellitus	2596	Rare neurologic disease	783722008
5135	Familial temporal lobe epilepsy	98819	Rare neurologic disease	783739005
17480	Autosomal recessive spastic paraplegia type 56	320411	Rare neurologic disease	783764008
17651	Alpha-B crystallin-related late-onset myopathy	399058	Rare neurologic disease	783770002
1217	Retinal vasculopathy with cerebral leukoencephalopathy and systemic manifestations	247691	Rare neurologic disease	783787000
10502	Amyotrophic lateral sclerosis type 4	357043	Rare neurologic disease	784341001
17521	Familial infantile myoclonic epilepsy	352582	Rare neurologic disease	784342008
17425	Autosomal recessive spastic ataxia with leukoencephalopathy	314603	Rare neurologic disease	784343003
12919	Malignant migrating focal seizures of infancy	293181	Rare neurologic disease	784345005
10992	Autosomal recessive spastic ataxia-optic atrophy-dysarthria syndrome	254343	Rare neurologic disease	784347002
12551	Familial congenital mirror movements	238722	Rare neurologic disease	784348007
7608	X-linked scapuloperoneal muscular dystrophy	431272	Rare neurologic disease	784352007
16985	Huntington disease-like 1	157941	Rare neurologic disease	784371009
17011	Familial mesial temporal lobe epilepsy with febrile seizures	165805	Rare neurologic disease	784372002
2257	Autosomal dominant epilepsy with auditory features	101046	Rare neurologic disease	784377008
17206	Autosomal dominant spastic ataxia type 1	251282	Rare neurologic disease	784380009
17102	Autosomal dominant adult-onset proximal spinal muscular atrophy	209335	Rare neurologic disease	784391002
17608	Muscle-eye-brain disease with bilateral multicystic leucodystrophy	370997	Rare neurologic disease	785298001
17526	Cobblestone lissencephaly without muscular or ocular involvement	352682	Rare neurologic disease	785299009
4954	Infantile-onset autosomal recessive nonprogressive cerebellar ataxia	284332	Rare neurologic disease	785300001
12232	Childhood-onset autosomal recessive slowly progressive spinocerebellar ataxia	284324	Rare neurologic disease	785301002
17314	Adult-onset autosomal recessive cerebellar ataxia	284289	Rare neurologic disease	785302009
9296	Autosomal recessive spastic paraplegia type 24	101004	Rare neurologic disease	785304005
9591	Autosomal dominant spastic paraplegia type 8	100989	Rare neurologic disease	785305006
19250	Mills syndrome	94091	Rare neurologic disease	785809005
17568	Childhood-onset autosomal recessive myopathy with external ophthalmoplegia	363677	Rare neurologic disease	787172004
21579	Intellectual disability-hyperkinetic movement-truncal ataxia syndrome	369847	Rare neurologic disease	787174003
17541	ANK3-related intellectual disability-sleep disturbance syndrome	356996	Rare neurologic disease	787175002
606	Moynahan syndrome	2574	Rare neurologic disease	788417006
17591	Primary hyperaldosteronism-seizures-neurological abnormalities syndrome	369929	Rare neurologic disease	789063000
17427	ATP13A2-related juvenile neuronal ceroid lipofuscinosis	314632	Rare neurologic disease	789657008
16558	X-linked progressive cerebellar ataxia	1175	Rare neurologic disease	827172005
9239	Parkinson-dementia complex of Guam	90020	Rare neurologic disease	838276009
11927	Hereditary sensory neuropathy-deafness-dementia syndrome	456318	Rare neurologic disease	860812002
21813	3p25.3 microdeletion syndrome	435638	Rare neurologic disease	890123006
3603	Isolated congenital microcephaly	199642	Rare neurologic disease	1148758003
12913	Polyhydramnios-megalencephaly-symptomatic epilepsy syndrome	500533	Rare neurologic disease	1167371007
13658	Childhood-onset motor and cognitive regression syndrome with extrapyramidal movement disorder	500180	Rare neurologic disease	1167373005
17918	Childhood-onset basal ganglia degeneration syndrome	497906	Rare neurologic disease	1172584005
17915	Ocular anomalies-axonal neuropathy-developmental delay syndrome	496790	Rare neurologic disease	1172586007
17914	Early-onset progressive encephalopathy-spastic ataxia-distal spinal muscular atrophy syndrome	496756	Rare neurologic disease	1172588008
22012	Kyphoscoliosis-lateral tongue atrophy-hereditary spastic paraplegia syndrome	496689	Rare neurologic disease	1172590009
17912	Kyphosis-lateral tongue atrophy-myofibrillar myopathy syndrome	496686	Rare neurologic disease	1172591008
17910	C11ORF73-related autosomal recessive hypomyelinating leukodystrophy	495844	Rare neurologic disease	1172595004
17906	Childhood-onset benign chorea with striatal involvement	494541	Rare neurologic disease	1172602000
17905	Infantile-onset generalized dyskinesia with orofacial involvement	494526	Rare neurologic disease	1172603005
17899	DDX41-related hematologic malignancy predisposition syndrome	488647	Rare neurologic disease	1172625004
17893	Global developmental delay-neuro-ophthalmological abnormalities-seizures-intellectual disability syndrome	488613	Rare neurologic disease	1172630000
17892	Autosomal recessive spastic paraplegia type 76	488594	Rare neurologic disease	1172631001
17891	Autosomal dominant Charcot-Marie-Tooth disease type 2W	488333	Rare neurologic disease	1172634009
21999	Autosomal dominant Charcot-Marie-Tooth disease type 2 due to DGAT2 mutation	487814	Rare neurologic disease	1172684002
17883	Congenital muscular dystrophy-respiratory failure-skin abnormalities-joint hyperlaxity syndrome	486815	Rare neurologic disease	1172688004
17880	CLCN4-related X-linked intellectual disability syndrome	485350	Rare neurologic disease	1172691004
17878	Adenylosuccinate synthetase-like 1-related distal myopathy	482601	Rare neurologic disease	1172694007
13423	Recurrent metabolic encephalomyopathic crises-rhabdomyolysis-cardiac arrhythmia-intellectual disability syndrome	480864	Rare neurologic disease	1172698005
21984	Facial diplegia with paresthesias	480701	Rare neurologic disease	1172701002
17869	POGLUT1-related limb-girdle muscular dystrophy R21	480682	Rare neurologic disease	1172703004
17866	Hereditary sensory and autonomic neuropathy type 8	478664	Rare neurologic disease	1172838005
17855	Pontine autosomal dominant microangiopathy with leukoencephalopathy	477749	Rare neurologic disease	1173997008
17853	Postnatal microcephaly-infantile hypotonia-spastic diplegia-dysarthria-intellectual disability syndrome	477673	Rare neurologic disease	1173998003
21956	Congenital generalized hypercontractile muscle stiffness syndrome	476406	Rare neurologic disease	1174000008
22349	Sporadic fatal insomnia	586130	Rare neurologic disease	1177062005
17851	PMP2-related Charcot-Marie-Tooth disease type 1	476394	Rare neurologic disease	1177165005
17952	Autosomal recessive spastic paraplegia type 78	513436	Rare neurologic disease	1177168007
22075	Congenital cerebellar ataxia due to RNU12 mutation	512260	Rare neurologic disease	1177169004
17950	Hyperphenylalaninemia due to DNAJC12 deficiency	508523	Rare neurologic disease	1177177000
17930	Severe neurodevelopmental disorder with feeding difficulties-stereotypic hand movement-bilateral cataract	500545	Rare neurologic disease	1179282009
21949	Autosomal dominant distal axonal motor neuropathy-myofibrillar myopathy syndrome	476093	Rare neurologic disease	1179294000
17847	BVES-related limb-girdle muscular dystrophy	476084	Rare neurologic disease	1179295004
10732	Leukoencephalopathy with calcifications and cysts	542310	Rare neurologic disease	1186710001
17980	Growth delay-intellectual disability-hepatopathy syndrome	541423	Rare neurologic disease	1186713004
17796	Neonatal encephalomyopathy-cardiomyopathy-respiratory distress syndrome	457185	Rare neurologic disease	1186718008
22191	Prepubertal anorexia nervosa	525738	Rare neurologic disease	1186723008
17877	HTRA1-related autosomal dominant cerebral small vessel disease	482077	Rare neurologic disease	1186724002
10443	Pediatric multiple sclerosis	477738	Rare neurologic disease	1186728004
17946	Autosomal recessive complex spastic paraplegia due to Kennedy pathway dysfunction	506353	Rare neurologic disease	1186734006
19371	Dementia pugilistica	97353	Rare neurologic disease	1187004001
17965	Non-specific syndromic intellectual disability	528084	Rare neurologic disease	1187038009
17943	Psychomotor regression-oculomotor apraxia-movement disorder-nephropathy syndrome	505242	Rare neurologic disease	1187043002
17741	ITM2B amyloidosis	439254	Rare neurologic disease	1187126002
17909	Charcot-Marie-Tooth disease type 2T	495274	Rare neurologic disease	1187128001
17842	Autosomal recessive spastic paraplegia type 74	468661	Rare neurologic disease	1187191003
17841	Microcephalic cortical malformations-short stature due to RTTN deficiency	468631	Rare neurologic disease	1187195007
13474	Intellectual disability-epilepsy-extrapyramidal syndrome	468620	Rare neurologic disease	1187210007
17840	Severe hypotonia-psychomotor developmental delay-strabismus-cardiac septal defect syndrome	467176	Rare neurologic disease	1187212004
17837	VPS11-related autosomal recessive hypomyelinating leukodystrophy	466934	Rare neurologic disease	1187249005
21942	Childhood-onset progressive contractures-limb-girdle weakness-muscle dystrophy syndrome	466921	Rare neurologic disease	1187251009
9583	Autosomal dominant spastic paraplegia type 9A	447753	Rare neurologic disease	1187465008
21866	Autosomal dominant spastic paraplegia type 9B	447757	Rare neurologic disease	1187466009
17770	Autosomal recessive spastic paraplegia type 9B	447760	Rare neurologic disease	1187467000
17763	Autosomal dominant spastic paraplegia type 73	444099	Rare neurologic disease	1187468005
17813	Autosomal recessive spastic paraplegia type 75	459056	Rare neurologic disease	1187470001
17827	Autosomal recessive spastic paraplegia type 77	466722	Rare neurologic disease	1187506008
20666	Autosomal recessive ataxia due to PEX10 deficiency	247815	Rare neurologic disease	1187529000
17829	Autosomal dominant Charcot-Marie-Tooth disease type 2Z	466768	Rare neurologic disease	1187564009
17714	Autosomal dominant Charcot-Marie-Tooth disease type 2Y	435387	Rare neurologic disease	1187565005
21815	Autosomal dominant Charcot-Marie-Tooth disease type 2 due to TFG mutation	435819	Rare neurologic disease	1187566006
17723	Autosomal recessive intermediate Charcot-Marie-Tooth disease type D	435998	Rare neurologic disease	1187567002
17751	Charcot-Marie-Tooth disease type 2S	443073	Rare neurologic disease	1187617004
17777	Autosomal dominant Charcot-Marie-Tooth disease type 2V	447964	Rare neurologic disease	1187618009
22143	Autosomal recessive axonal Charcot-Marie-Tooth disease due to copper metabolism defect	521411	Rare neurologic disease	1187619001
17959	Autosomal dominant Charcot-Marie-Tooth disease type 2DD	521414	Rare neurologic disease	1187620007
18653	DNAJB2-related Charcot-Marie-Tooth disease type 2	443950	Rare neurologic disease	1187621006
17833	Acute infantile liver failure-cerebellar ataxia-peripheral sensory motor neuropathy syndrome	466794	Rare neurologic disease	1187643003
18914	Psychogenic movement disorders	71519	Rare neurologic disease	1197149002
16955	Distal hereditary motor neuropathy type 5	139536	Rare neurologic disease	1197152005
12822	Typical nemaline myopathy	171436	Rare neurologic disease	1197153000
7171	Childhood-onset nemaline myopathy	171439	Rare neurologic disease	1197154006
8334	Amish nemaline myopathy	98902	Rare neurologic disease	1197155007
12823	Intermediate nemaline myopathy	171433	Rare neurologic disease	1197156008
12821	Severe congenital nemaline myopathy	171430	Rare neurologic disease	1197157004
[truncated: 4,345 more rows]

## Sheet: Suppl_table_S4
Supplementary Table 4: Summary of Number of Orphanet, SNOMED-CT and ICD-10 codes available per Orphanet Linearization.
	Orphanet Linearization Class	# Rare Disease	# Rare Disease with	# Rare Disease with
		with Orphanet Code	SNOMED-CT Code	ICD10 Code
1	Rare developmental defect during embryogenesis	2319	2000	58
2	Rare neurologic disease	1208	1040	35
3	Rare neoplastic disease	554	488	35
4	Rare inborn errors of metabolism	520	424	8
5	Rare skin disease	434	391	35
6	Rare bone disease	394	368	15
7	Rare ophthalmic disorder	257	236	10
8	Rare endocrine disease	237	195	6
9	Rare hematologic disease	220	189	12
10	Rare infectious disease	186	169	54
11	Rare systemic or rheumatologic disease	191	162	25
12	Rare immune disease	183	161	12
13	Rare renal disease	134	90	3
14	Rare respiratory disease	82	77	8
15	Rare gastroenterologic disease	95	74	5
16	Rare hepatic disease	74	55	5
17	Rare cardiac disease	52	46	3
18	Rare otorhinolaryngologic disease	51	46	6
19	Rare odontologic disease	24	24	1
20	Rare disorder due to toxic effects	25	23	8
21	Rare circulatory system disease	21	19	0
22	Rare gynecologic or obstetric disease	18	12	2
23	Rare abdominal surgical disease	7	7	1
24	Rare maxillo-facial surgical disease	7	7	1
25	Rare urogenital disease	12	7	2
26	Rare infertility	9	5	0
27	Rare genetic disease	3	3	0
28	Rare surgical thoracic disease	4	2	0
29	Rare surgical cardiac disease	1	1	0
30	Rare transplantation disease	2	1	0

## Sheet: Suppl_table_S5
Supplementary Table 5: Number of patients excluded in N3C Enclave Due to Incident Filter Criteria.
Patients with an incidence > 6/10,000 were removed from our N3C cohort (see Supplementary Figure 2).
Diseases excluded	SNOMED-CT codes	# of patients
Plantar fascial fibromatosis	13370002	340806
Concussion with no loss of consciousness	62106007	165140
Disorder of transplanted kidney	58797008	59622
Lyme disease	23502006	54844
Concussion with loss of consciousness	62564004	51352
Polymyalgia rheumatica	65323003	49724
Concussion with less than 1 hour loss of consciousness	209827006	34359
Concussion injury of brain	110030002	24732
Spinal dislocation with lumbar cord lesion	312839008	24409
Systemic lupus erythematosus with organ/system involvement	239887007	20679
Cervical spinal cord injury	405754008	20330
Generalized seborrheic dermatitis of infants	7297005	20236
Poisoning caused by acetaminophen	70273001	18613
Diffuse brain injury	262693007	18007
Traumatic brain injury with brief loss of consciousness	127299008	14264
Primary biliary cholangitis	31712002	14158
Purulent endophthalmitis	41720003	12775
Pulmonary stenosis, non-rheumatic	194997002	12717
Autosomal dominant polycystic kidney disease	765330003	12243
Diseases excluded	ICD-10 codes	# of patients
Plantar fascial fibromatosis	M72.2	216577
Atrial septal defect	Q21.1	92058
Sensorineural hearing loss	H90.5	84399
Polymyalgia rheumatica	M35.3	30306
Atypical facial pain	G50.1	15815
Café au lait spots	L81.3	14473
Localized amyloidosis	E85.4	13131
Pulmonary disease due to Mycobacteria	A31.0	12306

## Sheet: Suppl_table_S6
Supplementary Table 6: Full list of N3C consortium members with their affiliations
Name	Affiliation
Adam B. Wilcox	University of Washington, Seattle, WA, USA
Adam M. Lee	University of North Carolina at Chapel Hill, Chapel Hill, NC, USA
Alexis Graves	University of Iowa Institute for Clinical and Translational Science, The University of Iowa, Iowa City, IA, USA
Alfred (Jerrod) Anzalone	University of Nebraska Medical Center, Omaha, Nebraska, USA.
Amin Manna	Palantir Technologies, Palo Alto, CA, USA
Amit Saha	Wake Forest Baptist Medical, Winston Salem, NC, USA
Amy Olex	Department of Computer Science, Wake Forest University, Winston-Salem, North Carolina, United States of America
Andrea Zhou	University of Virginia, Charlottesville, VA, USA
Andrew E. Williams	Tufts Medical Center Clinical and Translational Science Institute, Tufts Medical Center, Boston, MA, USA
Andrew M. Southerland	University of Virginia School of Medicine (Neurology & Public Health Sciences), Charlottesville, VA, USA
Andrew T. Girvin	Palantir Technologies, Palo Alto, CA, USA
Anita Walden	Oregon Clinical and Translational Research Institute, Oregon Health & Science University, Portland, OR, USA
Anjali Sharathkumar	University of Iowa Carver College of Medicine, Iowa City, United States
Benjamin Amor	Palantir Technologies, Palo Alto, CA, USA
Benjamin Bates	Rutgers University, New Brunswick, NJ
Brian Hendricks	Department of Epidemiology, West Virginia University School of Public Health, Morgantown, WV
Brijesh Patel	Heart and Vascular Institute, West Virginia University, Morgantown, WV, USA.
G. Caleb Alexander	Department of Epidemiology, Johns Hopkins Bloomberg School of Public Health, Baltimore, Maryland, USA
Carolyn T. Bramante	Division of General Internal Medicine, University of Minnesota Medical School, Minneapolis
Cavin Ward-Caviness	Center for Public Health and Environmental Assessment, US Environmental Protection Agency, Chapel Hill, NC USA
Charisse Madlock-Brown	Health Informatics and Information Management Program, University of Tennessee Health Science Center, Memphis, TN, USA
Christine Suver	Sage Bionetworks, Seattle, WA, USA
Christopher G. Chute	Schools of Medicine, Public Health, and Nursing, Johns Hopkins University, Baltimore, MD, USA
Christopher Dillon	Wright Center for Clinical and Translational Research, Virginia Commonwealth University, Richmond, Virginia, USA
Chunlei Wu	Department of Integrative Structural and Computational Biology, The Scripps Research Institute, La Jolla, CA, USA
Clare Schmitt	Office of the Director, National Center for Advancing Translational Science, Bethesda, Maryland, USA
Cliff Takemoto	St. Jude Children's Research Hospital, Memphis, United States
Dan Housman	Graticule, Newton, MA USA
Davera Gabriel	Johns Hopkins University School of Medicine, Baltimore, Maryland, USA
David A. Eichmann	School of Library and Information Science, The University of Iowa, Iowa City, IA, USA
Diego Mazzotti	University of Kansas School of Medicine, Kansas City, United States
Donald E. Brown	School of Data Science, University of Virginia
Eilis Boudreau	Portland VA Medical Center, Portland, United States
Elaine L. Hill	University of Rochester Medical Center, Rochester, NY, USA
Emily Carlson Marti	National Institutes of Health (NIH), Bethesda, Maryland, USA
Emily R. Pfaff	North Carolina Translational and Clinical Sciences Institute (NC TraCS), University of North Carolina at Chapel Hill, Chapel Hill, NC, USA
Evan French	Wright Center for Clinical and Translational Research, Virginia Commonwealth University, Richmond, VA, USA.
Farrukh M Koraishy	Stony Brook Medicine, Stony Brook, United States
Federico Mariona	Beaumont Hospital, Dearborn, United States
Fred Prior	University of Arkansas for Medical Sciences, Little Rock, AR, USA
George Sokos	West Virginia University at Parkersburg, Parkersburg, United States
Greg Martin	Emory University: Atlanta, Georgia, US
Harold P. Lehmann	Johns Hopkins University School of Medicine, Baltimore, Maryland, USA
Heidi Spratt	University of Texas Medical Branch, Galveston, Texas, USA
Hemalkumar B. Mehta	Johns Hopkins Bloomberg School of Public Health, Baltimore, United States
J.W. Awori Hayanga	West Virginia University, Morgantown, United States
Jami Pincavitch	Department of Orthopaedics, West Virginia University, Morgantown, West Virginia.
Jaylyn Clark	Atrium Health Wake Forest Baptist, North Carolina, USA
Jeremy Richard Harper	Regenstrief Institute, Indianapolis, Indiana, USA
Jessica Yasmine Islam	Moffitt Cancer Center, Tampa, United States
Jin Ge	Division of Gastroenterology and Hepatology, Department of Medicine, University of California–San Francisco, San Francisco, California
Joel Gagnier	Schulich School of Medicine & Dentistry, London, Canada
Johanna J. Loomba	Integrated Translational Health Research Institute of Virginia, University of Virginia, Charlottesville, VA, 22904, USA
John B. Buse	University of North Carolina School of Medicine, Chapel Hill, North Carolina, USA
Jomol Mathew	Department of Population Health Sciences,Madison, WI, USA
Joni L. Rutter	Office of the Director, National Center for Advancing Translational Science, Bethesda, Maryland, USA
Julie A. McMurry	Department of Biomedical Informatics, University of Colorado Anschutz Medical Campus, Aurora, CO, USA.
Justin Guinney	Tempus AI, Inc., Chicago, United States
Justin Starren	Children's Memorial Hospital, Chicago, United States
Karen Crowley	Brown Center for Biomedical Informatics, Brown University, Providence, RI, USA
Katie Rebecca Bradwell	Palantir Technologies, Palo Alto, CA, USA
Kellie M. Walters	North Carolina Translational and Clinical Sciences Institute (NC TraCS), University of North Carolina at Chapel Hill, Chapel Hill,North Carolina, USA
Ken Wilkins	National Institute of Diabetes and Digestive and Kidney Diseases (NIDDK), Bethesda, United States
Kenneth R. Gersing	National Center for Advancing Translational Sciences (NCATS), Bethesda, United States
Kenrick Cato	University of Pennsylvania School of Nursing, Philadelphia, United States
Kimberly Murray	University of Texas Health Science Center at Houston, Texas, USA
Kristin Kostka	University of Oxford Medical Sciences Division, Oxford, United Kingdom
Lavance Northington	VitalSync Health, Irvine, California, USA
Lee Pyles	West Virginia University, Morgantown, United States
Lesley Cottrell	West Virginia University, Morgantown, United States
Lili M. Portilla	Office of Strategic Alliances, National Center for Advancing Translational Sciences, National Institutes of Health, Bethesda, Maryland, USA
Mariam Deacy	National Center for Advancing Translational Sciences (NCATS), Bethesda, United States
Mark M. Bissell	Palantir Technologies, Palo Alto, California, USA
Marshall Clark	University of Alabama-Birmingham, Birmingham, Alabama, USA
Mary Emmett	Medical Center Institute for Academic Medicine (CAMC), Charleston, West Virginia, USA
Matvey B. Palchuk	Department of Biomedical Informatics, Vanderbilt University Medical Center, Nashville, TN, USA
Melissa A. Haendel	Department of Genetics, University of Northern CarolinaThe institution will open in a new tab, Chapel Hill, NC, United States
Meredith Adams	Wake Forest University School of Medicine, Winston Salem, United States
Meredith Temple-O'Connor	Department of Psychiatry, University of North Carolina at Chapel Hill, USA
Michael G. Kurilla	Palantir Technologies, Palo Alto, California, USA
Michele Morris	University of Pittsburgh, Pittsburgh, United States
Nasia Safdar	William S. Middleton Memorial Veterans Hospital, Madison, United States
Nicole Garbarini	National Institute of Environmental Health Sciences (NIEHS), Bethesda, Maryland, USA
Noha Sharafeldin	Institute for Cancer Outcomes and Survivorship, Birmingham, United States
Ofer Sadan	Emory University School of Medicine, Atlanta, United States
Patricia A. Francis	Department of Pharmaceutical Outcomes and Policy, University of North Carolina at Chapel Hill, Chapel Hill,North Carolina, USA
Penny Wung Burgoon	National Institute of Allergy and Infectious Diseases, NIH, United States
Philip R.O. Payne	Washington University in St. Louis, St. Louis, United States
Randeep Jawa	Stony Brook Medicine, Stony Brook, United States
Rebecca Erwin-Cohen	National Center for Advancing Translational Sciences (NCATS), Bethesda, United States
Rena C. Patel	University of Alabama at Birmingham (UAB), Birmingham, AL, USA
Richard A. Moffitt	Department of Hematology and Medical Oncology, Emory University, Atlanta, GA, USA.
Richard L. Zhu	Johns Hopkins University School of Medicine, Baltimore, Maryland, USA
Rishikesan Kamaleswaran	University of Minnesota, Minneapolis, Minnesota, USA
Robert Hurley	Wake Forest University School of Medicine: Winston Salem, North Carolina, US
Robert T. Miller	TriNetX, Cambridge,Massachusetts, USA
Saiju Pyarajan	VA Boston Healthcare System, West Roxbury, United States
Sam G. Michael	National Institutes of Health (NIH), Bethesda, United States
Samuel Bozzette	National Center for Advancing Translational Sciences (NCATS), Bethesda, United States
Sandeep K. Mallipattu	VA Medical Center, North Chicago, United States
Satyanarayana Vedula	University of Maryland Medical Center, Baltimore, MD, USA
Scott Chapman	College of Pharmacy, Minneapolis, United States
Shawn T. O'Neil	Palantir Technologies, Palo Alto, CA, USA
Soko Setoguchi	Robert Wood Johnson Medical School, Piscataway, United States
Stephanie S. Hong	Johns Hopkins University School of Medicine, Baltimore, Maryland, USA
Steven G. Johnson	Institute for Health Informatics, University of Minnesota, Minneapolis, MN.
Tellen D. Bennett	Department of Biomedical Informatics, University of Colorado School of MedicineThe institution will open in a new tab, Aurora, CO, United States
Tiffany J. Callahan	Department of Biomedical Informatics, Columbia University Irving Medical Center, New York, NY, 10032, USA
Umit Topaloglu	Wake Forest University School of Medicine, Winston Salem, United States
Valery Gordon	National Center for Advancing Translational Sciences (NCATS), Bethesda, United States
Vignesh Subbian	College of Engineering, Tucson, United States
Warren A. Kibbe	National Cancer Institute (NCI), Rockville, United States
Wenndy Hernandez	University of Pittsburgh School of Public Health, Pittsburgh, Pennsylvania, USA
Will Beasley	University of Oklahoma College of Medicine, Oklahoma City, United States
Will Cooper	Stony Brook University Renaissance School of Medicine, Stony Brook, New York, USA
William Hillegass	University of Mississippi School of Medicine, Jackson, United States
Xiaohan Tanner Zhang	Johns Hopkins University School of Medicine, Baltimore, Maryland, USA
